# Supplementary material for: Facilitators and barriers to the adoption of mHealth apps for COVID-19 contact tracing: a systematic review of the literature
Source: Front Public Health. 2023 Dec 7;11:1222600. doi: 10.3389/fpubh.2023.1222600 (PMC10740170; doi:10.3389/fpubh.2023.1222600)
Supplement: Supplementary file 1 [file Table_1.XLSX]

## Sheet: first_download
Column1	Authors	Title	Duplicate	Used	Year	Source	Publisher	ArticleURL	CitesURL	GSRank	QueryDate	Type	DOI	ISSN	CitationURL	Volume	Issue	StartPage	EndPage	ECC	CitesPerYear	CitesPerAuthor	AuthorCount	Age	Abstract	FullTextURL	RelatedURL
	J Vitak, M Zimmer	More Than Just Privacy: Using Contextual Integrity to Evaluate the Long-Term Risks from COVID-19 Surveillance Technologies	0		2020	Social media+ society	journals.sagepub.com	https://journals.sagepub.com/doi/abs/10.1177/2056305120948250	https://scholar.google.com/scholar?cites=5546002322827516880&as_sdt=2005&sciodt=2007&hl=en	143	7/18/2021 14:36		10.1177/2056305120948250							8	8	4	2	1	… The email address and/or password entered does not match our records, please check and try again … Contact SAGE … More Than Just Privacy: Using Contextual Integrity to Evaluate the Long-Term Risks from COVID-19 Surveillance Technologies. Jessica Vitak and Michael …	https://journals.sagepub.com/doi/full/10.1177/2056305120948250	https://scholar.google.com/scholar?q=related:0Bugh7pb90wJ:scholar.google.com/&scioq=covid+contract+tracing+app*%7Ccovid+mobile+phone+contact+tracing+app*+impact%7Cevaluation%7Ceffectiveness&hl=en&as_sdt=2007&as_ylo=2019&as_yhi=2021
	Pembere, K.	#Coronavirus: Zim Cases Rise To Seven	0		2020	HealthTimes; 2020(March), 2020.	Africa Wide Information
	Lewis, Dyani	&#039;We felt we had beaten it&#039;: New Zealand&#039;s race to eliminate the coronavirus again.	0		2020	Nature;584(7821): 336, 2020 08.	MEDLINE
	De Polo, A; Facchin, G; Battistin, M; Pais Dei Mori, L; Nassiz, P; D&#039;Alfonso, M; Rizzardini, J; Stevanato, M; Zanghi, F; Leone, E; Cinquetti, S	&quot;Early&quot; and &quot;definitive&quot; taking charge of subjects positive to SARS-CoV2: the experience of an Italian Local Health Authority.	0		2021	Ann Ig;2021 Jun 11.	MEDLINE
	Kleine-Kampmann, Scarlett; SchÃ¶ll, Meike; Ehlers, Lena; Hewelt, Elisabeth; GÃ¶tsch, Udo; GÃ¶bels, Klaus; Ippisch, Siegfried; Seidel, Juliane; Thanheiser, Marc; Schindler, Bert; Kalkowski, Mathias; Boldt, Matthias; Dirksen-Fischer, Martin; von MÃ¼nster, Thomas; Jeglitza, Matthias; Chmielewska, Justyna; Sangs, AndrÃ©; Mouchtouri, Barbara; Rexroth, Ute; An der Heiden, Maria	[Air and maritime transport during the COVID-19 pandemic in Germany: challenges for the public health service]./ Flug- und Schiffsverkehr wÃ¤hrend der COVID-19-Pandemie in Deutschland: Herausforderungen fÃ¼r den Ã–ffentlichen Gesundheitsdienst.	0		2021	Bundesgesundheitsblatt Gesundheitsforschung Gesundheitsschutz;64(4): 454-462, 2021 Apr.	MEDLINE
		[An update on the epidemiological characteristics of novel coronavirus pneumonia (COVID-19)].	0		2020	Zhonghua Liu Xing Bing Xue Za Zhi;41(2): 139-144, 2020 Feb 10.	MEDLINE
	Ning, S S; Zhang, Y; Cao, L; Chen, S; Wang, W H; Nian, Y P; Zhu, N; Yang, G J; Li, X X; Zhang, S B	[Analysis of transmission characteristics of COVID-19 in Shaanxi Province].	0		2020	Zhonghua Yu Fang Yi Xue Za Zhi;54(5): 493-497, 2020 May 06.	MEDLINE
	Ma, Q L; Li, P; Chen, X L; Wu, Z J; Liu, C P; Wang, X X; Wu, W J; Li, H Y	[Analysis on medical observation of 1 665 close contacts of COVID-19 cases].	0		2020	Zhonghua Liu Xing Bing Xue Za Zhi;41(12): 2020-2023, 2020 Dec 10.	MEDLINE
	Westra, Karin, Beulens, Christian A.; Sijbers-Hanegraaf, Maartje M. A.; dut	[At the heart of the Dutch COVID-19 epidemic: experiences of a municipal health service and a look at the future]	0		2020	Nederlands tijdschrift voor geneeskunde;164, 2020.	COVIDWHO
	Horacek, Ulrike; Auer, Isabel; Thaiss, Heidrun	[Children&#039;s daycare and schools-aÂ challenge for local health services in the pandemic]./ Lebenswelten Kitas und SchulenÂ Â­ Herausforderungen fÃ¼r die GesundheitsÃ¤mter in der Pandemie.	0		2021	Bundesgesundheitsblatt Gesundheitsforschung Gesundheitsschutz;64(4): 463-471, 2021 Apr.	MEDLINE
	Bellmunt, J M; CaylÃ , J A; Millet, J P	[Contact tracing in patients infected with SARS-CoV-2. The fundamental role of Primary Health Care and Public Health]./ Estudio de contactos en infectados por SARS-CoV-2. El papel fundamental de la AtenciÃ³n Primaria y de la Salud PÃºblica.	0		2020	Semergen;46 Suppl 1: 55-64, 2020 Aug.	MEDLINE
	Jahnel T, Kernebeck S, Böbel S, Buchner B, Grill E, Hinck S, Ranisch R, Rothenbacher D, Schüz B, Starke D, Wienert J, Zeeb H, Gerhardus A.	[Contact-Tracing Apps in Contact Tracing of COVID-19]	1	1	2020	Gesundheitswesen
	Jahnel, Tina; Kernebeck, Sven; BÃ¶bel, Simone; Buchner, Benedikt; Grill, Eva; Hinck, Sebastian; Ranisch, Robert; Rothenbacher, Dietrich; SchÃ¼z, Benjamin; Starke, Dagmar; Wienert, Julian; Zeeb, Hajo; Gerhardus, Ansgar	[Contact-Tracing Apps in Contact Tracing of COVID-19]./ Contact-Tracing-Apps als unterstÃ¼tzende MaÃŸnahme bei der Kontaktpersonennachverfolgung von COVID-19.	1		2020	Gesundheitswesen;82(8-09): 664-669, 2020 Sep.	MEDLINE
	Vineis, Paolo; Bisceglia, Lucia; Forastiere, Francesco; Salmaso, Stefania; Scondotto, Salvatore	[Covid-19: how to get prepared for Autumn]./ Covid-19: arrivare preparati all&#039;autunno.	0		2020	Epidemiol Prev;44(4): 201-203, 2020.	MEDLINE
	Fiel-Ozores, Antia; GonzÃ¡lez-DurÃ¡n, MarÃ­a Luisa; Novoa-Carballal, Reyes; PortuguÃ©s-de la Red, MarÃ­a Del Mar; FernÃ¡ndez-Pinilla, Isabel; Cabrera-AlvargonzÃ¡lez, Jorge Julio; MartÃ­nez-Reglero, Cristina; Rey-Cao, Sonia; Concheiro-GuisÃ¡n, Ana	[Differential clinic in children infected by SARS-CoV-2, traceability of contacts and cost-effectiveness of diagnostic tests: Cross-sectional observational study]./ ClÃ­nica diferencial en niÃ±os infectados por SARS-CoV-2, trazabilidad de contactos y rentabilidad de pruebas diagnÃ³sticas: estudio observacional transversal.	0		2021	An Pediatr (Engl Ed);94(5): 318-326, 2021 May.	MEDLINE
	Collecchia, Giampaolo	[Digital contact tracing: the network of integrated bodies.]/ Il contact tracing digitale: la rete dei corpi integrati.	0		2020	Recenti Prog Med;111(4): 188-191, 2020 04.	MEDLINE
	Chen, W; Wang, Q; Li, Y Q; Yu, H L; Xia, Y Y; Zhang, M L; Qin, Y; Zhang, T; Peng, Z B; Zhang, R C; Yang, X K; Yin, W W; An, Z J; Wu, D; Yin, Z D; Li, S; Chen, Q L; Feng, L Z; Li, Z J; Feng, Z J	[Early containment strategies and core measures for prevention and control of novel coronavirus pneumonia in China].	0		2020	Zhonghua Yu Fang Yi Xue Za Zhi;54(3): 239-244, 2020 Mar 06.	MEDLINE
	Garcia-Alamino, Josep MÂª	[Epidemiological aspects, clinic and control mechanisms of SARS-CoV-2 pandemic: Situation in Spain]./ Aspectos epidemiolÃ³gicos, clÃ­nica y mecanismos de control de la pandemia por SARS-CoV-2: situaciÃ³n en EspaÃ±a.	0		2021	Enferm Clin (Engl Ed);31: S4-S11, 2021 Feb.	MEDLINE
	Forastiere, Francesco; Micheli, Andrea; Salmaso, Stefania; Vineis, Paolo	[Epidemiology and Covid-19 in Italy. Accessing and sharing data to foster collaboration]./ Epidemiologia e Covid-19 in Italia. Consentire e coordinare l&#039;accesso ai dati per un&#039;ampia collaborazione nelle valutazioni cliniche ed epidemiologiche.	0		2020	Epidemiol Prev;44(2-3): 112-113, 2020.	MEDLINE
	Quacken, Florian; Greiffendorf, Ingo; Ropertz, Susanne; Peters, David; Bergrath, Sebastian; Aretz, Sabine; Lahm, Andreas; Pesch, Alexander; Wimmer-Dahmen, Marie-Luise; Graeven, Ullrich	[Hospital inhouse contact tracing-significant impact to patient care during the coronavirus pandemic]./ Krankenhausinterne KontaktpersonennachverfolgungÂ Â­ Ein wichtiger Beitrag zur Sicherstellung der Patientenversorgung in der SARS-CoV-2-Pandemie.	0		2021	Bundesgesundheitsblatt Gesundheitsforschung Gesundheitsschutz;64(6): 755-762, 2021 Jun.	MEDLINE
	Baena-DÃ­ez, JosÃ© Miguel; Pinnegar, Harriet Phyllis; Paredes-MillÃ¡n, Mileydy Katterin; Plaza-Cerrato, Laura; Palomino-EspaÃ±ol, Elena; Cots, Josep MarÃ­a	[Incidence of SARS-CoV-2 infection in close contacs. Telephone follow-up in Primary Care]./ Incidencia de infecciÃ³n por SARS-CoV-2 en contactos estrechos. Seguimiento telefÃ³nico en AtenciÃ³n Primaria.	0		2021	Med Clin (Barc);156(9): 444-446, 2021 05 07.	MEDLINE
	Di Leone, Giorgio; Drago, Pasquale; Troiano, Michele; Mascoli, Francesco; Dahbaoui, Nadia; Scorrano, Daniela; De Nitto, Sara; Rizzo, Letizia; Napolano, Flavio; Iurilli, Maria; Pesce, Mauro; Lagravinese, Domenico; Lopalco, Pierluigi	[Integrated management method in the prevention department of a COVID-19 epidemic outbreak in a large meat processing plant in Bari province]./ ModalitÃ di gestione integrata nel dipartimento di prevenzione di un focolaio epidemico di COVID-19 in un grande stabilimento di lavorazione di carni della provincia di Bari.	0		2020	Epidemiol Prev;44(5-6 Suppl 2): 334-339, 2020.	MEDLINE
	Salmaso, Stefania; Zambri, Francesca; Renzi, Matteo; Giusti, Angela	[Interrupting the chains of transmission of COVID-19 in Italy: survey among the Prevention Departments]./ Interrompere le catene di trasmissione di COVID-19 in Italia: indagine tra i Dipartimenti di prevenzione.	0		2020	Epidemiol Prev;44(5-6 Suppl 2): 33-41, 2020.	MEDLINE
	Barguil, Yann; Chiaradia, Laura; Sicard, Didier; Duhin, Madeline; Sebat, Cathy; Abdi, Samia; Alomar, Yves; Blondeel, Nicolas; Bonnet, Christophe; Bouberi-Niava, BÃ©nita; Bourgoin-Rousset, Emmanuelle; Cavalier, Etienne; Cisse, Fatou; Combe, Patrice; de Guire, Vincent; Devaud, FranÃ§ois; De Wulf, Annelies; Agne, Fatou Diallo; Dumas-Chastang, Elsa; Ecrabey, Yann Christian; Grignon, Jean-Claude; Grus…	[Management of a global health crisis: first COVID-19 disease feedback from Overseas and French-speaking countries medical biologists]./ Gestion d&#039;une crise sanitaire mondialeÂ : premiers retours d&#039;expÃ©rience de biologistes mÃ©dicaux d&#039;Outre-mer et de francophonie face au COVID-19.	0		2020	Ann Biol Clin (Paris);78(5): 499-518, 2020 10 01.	MEDLINE
	Brito-Brito, Pedro RuymÃ¡n; MartÃ­nez-Alberto, Carlos Enrique; CuÃ©llar-Pompa, Leticia	[Nursing care for controlling coronavirus infections in positive cases: a narrative review]./ Cuidados enfermeros orientados a mitigar la transmisiÃ³n del coronavirus en casos positivos: una revisiÃ³n narrativa.	0		2021	Enferm Clin (Engl Ed);31: S68-S72, 2021 Feb.	MEDLINE
	Diagne, Ibra; Dieng, AllÃ© Baba; Sougou, Ahmed; Ndione, Albert Gautier	[Psychosocial care for contacts of confirmed cases of COVID-19 in Touba, Senegal]./ La prise en charge psychosociale des contacts de cas confirmÃ©s de COVID-19 Ã Touba, SÃ©nÃ©gal.	0		2020	Pan Afr Med J;37(Suppl 1): 5, 2020.	MEDLINE
	Barrientos-GutiÃ©rrez, Tonatiuh; Alpuche-Aranda, Celia; Lazcano-Ponce, Eduardo; PÃ©rez-Ferrer, Carolina; Rivera-Dommarco, Juan	[Public health in the first wave: a research agendafor cooperation under Covid-19]./ La salud pÃºblica en la primera ola: una agenda para la cooperaciÃ³n ante Covid-19.	0		2020	Salud Publica Mex;62(5): 598-606, 2020.	MEDLINE
	Mantovani, William; Franchini, Silvia; Mazzurana, Mirko; Zuccali, Maria Grazi; Pizzo, Francesco; Zanin, Alessandra; Ferro, Antonio	[Reorganization and public health management by the Department of Prevention during the COVID-19 emergency. An experience of integration between prevention and primary care in the proactive management of possible cases]./ Riorganizzazione e management di sanitÃ pubblica del dipartimento di prevenzione nell&#039;emergenza COVID-19. Un&#039;esperienza di integrazione tra prevenzione e cure primarie…	0		2020	Epidemiol Prev;44(5-6 Suppl 2): 104-112, 2020.	MEDLINE
	Alessi, Daniela; BorrÃ©, Silvio; Barale, Antonella; Isabella, Antonio; Milano, Fulvia; Rossi, Maicol Andrea; Silano, Virginia; Piu, Nicola; Cena, Tiziana; Faggiano, Fabrizio	[Seroprevalence of anti-SARS-CoV-2 IgG/IgM antibodies in Borgosesia (Piedmont Region, Northern Italy) population: a surveillance strategy in post-lockdown period?]/ La prevalenza della risposta immunitaria a SARS-CoV-2 nella popolazione di Borgosesia (VC): una strategia di sorveglianza in fase post-lockdown?	0		2020	Epidemiol Prev;44(5-6 Suppl 2): 200-206, 2020.	MEDLINE
	Badaloni, Chiara; Asta, Federica; Michelozzi, Paola; Mataloni, Francesca; Di Rosa, Enrico; Scognamiglio, Paola; Vairo, Francesco; Davoli, Marina; Leone, Michela	[Spatial analysis for detecting clusters of cases during the COVID-19 emergency in Rome and in the Lazio Region (Central Italy)]./ Analisi spaziale per l&#039;identificazione di cluster di casi durante l&#039;emergenza COVID-19 a Roma e nel Lazio.	0		2020	Epidemiol Prev;44(5-6 Suppl 2): 144-151, 2020.	MEDLINE
	Arnold, Laura; Stratil, Jan	[Strategy for a Risk-stratified Use of Rapid Antigen Testing: Containing the SARS-CoV-2 Pandemic by Integrating Rapid Testing into Case and Contact Tracing Management]./ Strategie zum risikostratifizierten Einsatz von Antigen-Schnelltests: EindÃ¤mmung der SARS-CoV-2-Pandemie durch die Integration von Schnelltests in das Fall- und Kontaktpersonenmanagement.	0		2021	Gesundheitswesen;83(5): 349-353, 2021 May.	MEDLINE
	Chen, Shu-Fen; Huang, Lian-Hua; Chen, Ching-Min; Chuang, Tzu-Hsien; Peng, Mei-Tzi; Wang, Hsiu-Hung	[The Key Role of Taiwanese Nurses in Combating COVID-19 Pandemic].	0		2020	Hu Li Za Zhi;67(3): 84-89, 2020 Jun.	MEDLINE
	Ares-Blanco, Sara; Astier-PeÃ±a, MarÃ­a Pilar; GÃ³mez-Bravo, Raquel; FernÃ¡ndez-GarcÃ­a, MarÃ­a; Bueno-Ortiz, JosÃ© Miguel	[The role of primary care during COVID-19 pandemic: A European overview]./ El papel de la atenciÃ³n primaria en la pandemia COVID-19: Una mirada hacia Europa.	0		2021	Aten Primaria;53(8): 102134, 2021 Jun 12.	MEDLINE
	NJ Rowan, JG Laffey	… addressing critical shortage of supply chain for personal and protective equipment (PPE) arising from Coronavirus disease (COVID19) pandemic–Case study …	0		2020	Science of the Total Environment	Elsevier	https://www.sciencedirect.com/science/article/pii/S0048969720320453	https://scholar.google.com/scholar?cites=12009297894425252219&as_sdt=2005&sciodt=2007&hl=en	876	7/18/2021 14:36	HTML								195	195	98	2	1	… https://www.cam.ac.uk/business-and-enterprise/help-us-tackle-covid-19) … droplets (splatter) liberated through breathing or expelled through sneezing of infected COVID19 patients may … or contact surface, disinfection or sterilization of PPE will suffice, as coronavirus does not …	https://www.sciencedirect.com/science/article/pii/S0048969720320453	https://scholar.google.com/scholar?q=related:e1EQl86YqaYJ:scholar.google.com/&scioq=covid+contract+tracing+app*%7Ccovid+mobile+phone+contact+tracing+app*+impact%7Cevaluation%7Ceffectiveness&hl=en&as_sdt=2007&as_ylo=2019&as_yhi=2021
	R Crutzen	… All? There Is More to the Interoperability of Contact Tracing Apps Than Legal Barriers. Comment on “COVID-19 Contact Tracing Apps: A Technologic Tower …	0		2021	JMIR mHealth and uHealth	mhealth.jmir.org	https://mhealth.jmir.org/2021/5/e26218/	https://scholar.google.com/scholar?cites=8274325001106284409&as_sdt=2005&sciodt=2007&hl=en	59	7/18/2021 14:36	HTML								1	1	1	1	1		https://mhealth.jmir.org/2021/5/e26218/	https://scholar.google.com/scholar?q=related:ed8Sz79O1HIJ:scholar.google.com/&scioq=covid+contract+tracing+app*%7Ccovid+mobile+phone+contact+tracing+app*+impact%7Cevaluation%7Ceffectiveness&hl=en&as_sdt=2007&as_ylo=2019&as_yhi=2021
	World Health Organization	… monitoring SARS-CoV-2: adapting Global Influenza Surveillance and Response System (GISRS) and sentinel systems during the COVID-19 pandemic: interim …	0		2020		apps.who.int	https://apps.who.int/iris/bitstream/handle/10665/336689/WHO-2019-nCoV-Adapting_GISRS-2020.1-eng.pdf	https://scholar.google.com/scholar?cites=5996452837449957340&as_sdt=2005&sciodt=2007&hl=en	794	7/18/2021 14:36	PDF								6	6	6	1	1	… To purchase WHO publications, see http://apps.who.int/bookorders … disruption to the system ▪ potential (if there is capacity in place) to pilot sentinel surveillance of COVID-19 at … of SARS-CoV-2 results: to whom and how to trigger response actions such as contact tracing and …	https://apps.who.int/iris/bitstream/handle/10665/336689/WHO-2019-nCoV-Adapting_GISRS-2020.1-eng.pdf	https://scholar.google.com/scholar?q=related:3H-WyBWuN1MJ:scholar.google.com/&scioq=covid+contract+tracing+app*%7Ccovid+mobile+phone+contact+tracing+app*+impact%7Cevaluation%7Ceffectiveness&hl=en&as_sdt=2007&as_ylo=2019&as_yhi=2021
	Anonymous	13.A. Workshop: Responding to COVID19 in Europe: a tale of five countries	0		2020	European Journal of Public Health; 30, 2020.	ProQuest Central
	GÃ³mez-RamÃ­rez, O.; Medeiros, P.; Wainer, R.; Iyamu, I.	13â€…Does the â€˜Canada COVID-19 alertâ€™ app stand up to critical scrutiny? A rapid qualitative assessment	0		2021	BMJ Open; 11(Suppl 1):A5, 2021.	ProQuest Central
	Anonymous	14th International Symposium on Human Aspects of Information Security and Assurance, HAISA 2020	0		2020	IFIP Advances in Information and Communication Technology; 593 IFIPAICT, 2020.	Scopus
	Anonymous	16th International Conference on Security and Privacy in Communication Networks, SecureComm 2020	0		2020	Lect. Notes Inst. Comput. Sci. Soc. Informatics Telecommun. Eng.; 335, 2020.	Scopus
	Anonymous	18th Asian Pacific Congress of Nephrology	0		2020	Nephrology; 25(SUPPL 1), 2020.	EMBASE
	Dai, Chia-Yen; Dai, Ting-Hsuan; Sheng, Wang-Huei; Ho, Chi-Kung	222Â days without COVID in Taiwan: what are the reasons for this success?	0		2021	J Travel Med;28(2)2021 02 23.	MEDLINE
	Smathers, Sarah, Deming, Regan, Goff, Lauren Le, Lenar, David, Gebeline-myers, Cheryl, Trella, Jeanette, Coffin, Susan E.; Coffin, Susan E.; Sammons, Julia S.	487. Patient Outcomes of Contact Tracing for COVID-19 in a Pediatric Hospital	0		2020	Open Forum Infectious Diseases; 7(Supplement_1):S309-S310, 2020.	Oxford Academic
	Guo J., Chen S., Tian S., Liu K., Ni J., Zhao M., Kang Y., Ma X., Guo J.	5G-enabled ultra-sensitive fluorescence sensor for proactive prognosis of COVID-19	0		2021	Biosensors and Bioelectronics
	Persaud, Paul, Suh, Jin S.; Bond, Kate, Espinal-Mesa, Alicia, Suh, Bennett	69. Effective Contact Tracing Strategies for COVID-19: A Municipal Health Departmentâ€™s Model	0		2020	Open Forum Infectious Diseases; 7(Supplement_1):S165-S165, 2020.	Oxford Academic
	Morris, Andrew M; Mintz, Jack M	A &quot;No More Waves&quot; strategy for COVID-19 in Canada.	0		2021	CMAJ;193(4): E132-E134, 2021 01 25.	MEDLINE
	Gostin, Lawrence O	A 7-Point Action Agenda to End the COVID-19 Pandemic for President-elect Biden.	0		2021	JAMA;325(1): 17-18, 2021 Jan 05.	MEDLINE
	Bandara, Eranga, Liang, Xueping, Foytik, Peter, Shetty, Sachin, Hall, Crissie, Bowden, Daniel, Ranasinghe, Nalin, De Zoysa, Kasun	A blockchain empowered and privacy preserving digital contact tracing platform	1	1	2021	Information Processing &amp; Management; 58(4):102572, 2021.	ScienceDirect
	E Bandara, X Liang, P Foytik, S Shetty, C Hall…	A blockchain empowered and privacy preserving digital contact tracing platform	1		2021	Information Processing …	Elsevier	https://www.sciencedirect.com/science/article/pii/S030645732100073X	https://scholar.google.com/scholar?cites=13564456240198679276&as_sdt=2005&sciodt=2007&hl=en	109	7/18/2021 14:36									1	1	0	6	1	… in widespread of the virus through healthcare workers (Australia-Covid19, 0000, Italy-Covid19, 0000 … Novel blockchains come with a component of Smart contract which is the programming API of … platform has been introduced to address the challenges in the COVID-19 outbreak …	https://www.ncbi.nlm.nih.gov/pmc/articles/pmc7953462/	https://scholar.google.com/scholar?q=related:7HpfOBWhPrwJ:scholar.google.com/&scioq=covid+contract+tracing+app*%7Ccovid+mobile+phone+contact+tracing+app*+impact%7Cevaluation%7Ceffectiveness&hl=en&as_sdt=2007&as_ylo=2019&as_yhi=2021
	Anonymous	A Bluetooth-Based Architecture for Contact Tracing in Healthcare Facilities	0		2021	Journal of Sensor and Actuator Networks; 10(1):2, 2021.	ProQuest Central
	A Pokharel, R Soulé, A Silberschatz	A case for location based contact tracing	1		2021	Health care management science	Springer	https://link.springer.com/article/10.1007/s10729-021-09567-z	https://scholar.google.com/scholar?cites=464997117463274583&as_sdt=2005&sciodt=2007&hl=en	163	7/18/2021 14:36	HTML	10.1007/s10729-021-09567-z							1	1	0	3	1	… Early evaluations have shown digital contact tracing can be potentially useful for containing COVID-19 [40] … And a variety of apps could be built on this platform to automate this process of … From this perspective the two general types of contact tracing can be described as follows …	https://link.springer.com/article/10.1007/s10729-021-09567-z	https://scholar.google.com/scholar?q=related:V6T6J2oAdAYJ:scholar.google.com/&scioq=covid+contract+tracing+app*%7Ccovid+mobile+phone+contact+tracing+app*+impact%7Cevaluation%7Ceffectiveness&hl=en&as_sdt=2007&as_ylo=2019&as_yhi=2021
	Pokharel, Atul; SoulÃ©, Robert; Silberschatz, Avi	A case for location based contact tracing.	1	1	2021	Health Care Manag Sci;24(2): 420-438, 2021 Jun.	MEDLINE
	Wang, Yujin; Wang, Qingwen; Wang, Kai; Song, Congkuan; Guo, ZiXin; Hu, Weidong	A case of COVID-19 with an ultralong incubation period.	0		2021	Infect Control Hosp Epidemiol;42(2): 242-243, 2021 02.	MEDLINE
	Awang, Hafizuddin; Yaacob, Effah Leiylena; Syed Aluawi, Sharifah Nadira; Mahmood, Muhammad Faris; Hamzah, Fathul Hakim; Wahab, Azmani; Rashid, Norafidah Abdul; Razali, Rosmaliza; Soo Ning, Goh; Embong, Kasemani; Yunus, Nor Azimi	A case-control study of determinants for COVID-19 infection based on contact tracing in Dungun district, Terengganu state of Malaysia.	0		2021	Infect Dis (Lond);53(3): 222-225, 2021 03.	MEDLINE
	Valent, F; Gallo, T; Mazzolini, E; Pipan, C; Sartor, A; Merelli, M; Bontempo, G; Marzinotto, S; Curcio, F; Tascini, C	A cluster of COVID-19 cases in a small Italian town: a successful example of contact tracing and swab collection.	0		2020	Clin Microbiol Infect;26(8): 1112-1114, 2020 08.	MEDLINE
	Pavli, Androula; Smeti, Paraskevi; Papadima, Kalliopi; Andreopoulou, Anastasia; Hadjianastasiou, Sofia; Triantafillou, Eleni; Vakali, Annita; Kefaloudi, Chrysovalantou; Pervanidou, Danai; Gogos, Charalambos; Maltezou, Helena C	A cluster of COVID-19 in pilgrims to Israel.	0		2020	J Travel Med;27(5)2020 Aug 20.	MEDLINE
	Zhang, Peng, Tian, Fei, Wan, Yuan, Cai, Jing, Qian, Zhengmin, Wu, Ran, Zhang, Yunquan, Zhang, Shiyu, Li, Huan, Li, Mingyan, Trevathan, Edwin, Lin, Hualiang	A Cohort of SARS-CoV-2 Infected Asymptomatic and Pre-Symptomatic Contacts from COVID-19 Contact Tracing in Hubei Province, China: Short-Term Outcomes (preprint)	0		2020		SSRN
	E Hajric	A Commentary on Covid-19 Contact-Tracing Apps and Broader Societal Implications of Technosolutionism	0		2020	2020 IEEE International Symposium on Technology …	ieeexplore.ieee.org	https://ieeexplore.ieee.org/abstract/document/9462243/		201	7/18/2021 14:36									0	0	0	1	1	… The unknown risks of the new coronavirus led to convoluted messaging from government … In another example of technological limitations, Australia's COVID-19 tracing app was only … or vice versa.[26]” As countries navigate whether to operate contract tracing applications through …
	K Dayaratna, P Tyrrell, A Vanderplas	A comparative analysis of policy approaches to COVID-19 around the world, with recommendations for US lawmakers	0		2020	The Heritage Foundation	heritage.org	https://www.heritage.org/sites/default/files/2020-07/SR234.pdf	https://scholar.google.com/scholar?cites=13824339259346907251&as_sdt=2005&sciodt=2007&hl=en	944	7/18/2021 14:36	PDF								1	1	0	3	1	… Statista Research Department, “Coronavirus (COVID-19) in Italy—Statistics & Facts,” https://www.statista.com/topics/6061/coronavirus-covid-19-in … other phones in the area that make it easier to trace con- tacts of those infected.71 Iceland's COVID-19 contact-tracing team uses …	https://www.heritage.org/sites/default/files/2020-07/SR234.pdf	https://scholar.google.com/scholar?q=related:c_Db10_r2b8J:scholar.google.com/&scioq=covid+contract+tracing+app*%7Ccovid+mobile+phone+contact+tracing+app*+impact%7Cevaluation%7Ceffectiveness&hl=en&as_sdt=2007&as_ylo=2019&as_yhi=2021
	Mohit, Elham; Rostami, Zahra; Vahidi, Hossein	A comparative review of immunoassays for COVID-19 detection.	0		2021	Expert Rev Clin Immunol;2021 Mar 31.	MEDLINE
	Jayaswal, M. K.; Lamba, N. K.; Yadav, R.; Mittal, M.	A Comparative Study of COVID-19 Pandemic in Rajasthan, India	0		2021	Mathematical Engineering;: 77-100, 2021.	Scopus
	Yarmol-Matusiak, Erica A; Cipriano, Lauren E; Stranges, Saverio	A comparison of COVID-19 epidemiological indicators in Sweden, Norway, Denmark, and Finland.	0		2021	Scand J Public Health;49(1): 69-78, 2021 Feb.	MEDLINE
	Rathish, Balram; Wilson, Arun; Joy, Sonya	A comparison of COVID-19 secondary attack rate in household and close contacts compared to current risk stratification guidelines of the Kerala government.	0		2021	Trop Doct;: 494755211002012, 2021 Mar 26.	MEDLINE
	L Unruh, S Allin, G Marchildon, S Burke, S Barry…	A comparison of health policy responses to the COVID-19 pandemic in Canada, Ireland, the United Kingdom and the United States of America	0		2021	Health Policy	Elsevier	https://www.sciencedirect.com/science/article/pii/S016885102100169X		851	7/18/2021 14:36	HTML								0	0	0	6	1	… and consistent leadership; evidence-based, transparent decision making; coordinated test, trace and isolate … Differences in responses to COVID-19 reflect these differences in healthcare systems … Coronavirus arrived in the North Atlantic countries in mid-to-late January and …	https://www.sciencedirect.com/science/article/pii/S016885102100169X
	C Riggioni, P Comberiati, M Giovannini, I Agache…	A compendium answering 150 questions on COVID‐19 and SARS‐CoV‐2	0		2020	Allergy	Wiley Online Library	https://onlinelibrary.wiley.com/doi/abs/10.1111/all.14449	https://scholar.google.com/scholar?cites=12062807366293757095&as_sdt=2005&sciodt=2007&hl=en	980	7/18/2021 14:36		10.1111/all.14449							59	59	12	5	1	… 2019, COVID-19, SARS-CoV-2, severe acute respiratory syndrome–related coronavirus 2 … that 67% is the minimum percentage of symptomatic or asymptomatic COVID-19 population … center reactions, could IL-4 axis-targeting treatments cause defective B-cell responses against …	https://onlinelibrary.wiley.com/doi/pdfdirect/10.1111/all.14449	https://scholar.google.com/scholar?q=related:p5znXWOzZ6cJ:scholar.google.com/&scioq=covid+contract+tracing+app*%7Ccovid+mobile+phone+contact+tracing+app*+impact%7Cevaluation%7Ceffectiveness&hl=en&as_sdt=2007&as_ylo=2019&as_yhi=2021
	V Chamola, V Hassija, V Gupta, M Guizani	A comprehensive review of the COVID-19 pandemic and the role of IoT, drones, AI, blockchain, and 5G in managing its impact	0		2020	Ieee access	ieeexplore.ieee.org	https://ieeexplore.ieee.org/abstract/document/9086010/	https://scholar.google.com/scholar?cites=13019476773615565336&as_sdt=2005&sciodt=2007&hl=en	406	7/18/2021 14:36									317	317	79	4	1	… Adopting the process of contact tracing can be particularly advantageous for the countries currently in the first and the second stage of the COVID-19 … TABLE 5. Various techniques for coronavirus sample collection. TABLE 6. COVID-19 candidate vaccines in clinical evaluations …	https://ieeexplore.ieee.org/iel7/6287639/8948470/09086010.pdf	https://scholar.google.com/scholar?q=related:GPrNPCV5rrQJ:scholar.google.com/&scioq=covid+contract+tracing+app*%7Ccovid+mobile+phone+contact+tracing+app*+impact%7Cevaluation%7Ceffectiveness&hl=en&as_sdt=2007&as_ylo=2019&as_yhi=2021
	Maghinay D., Florece C.I., Taneza G., Fronda P.J., Young M.N.	A Comprehensive Study on the Effect of Using Online based Drug Ordering Application for Drug Purchasing Optimization	0		2021	2021 IEEE 8th International Conference on Industrial Engineering and Applications, ICIEA 2021
	CT Nguyen, YM Saputra, N Van Huynh…	A comprehensive survey of enabling and emerging technologies for social distancing—Part I: Fundamentals and enabling technologies	1	1	2020	IEEE …	ieeexplore.ieee.org	https://ieeexplore.ieee.org/abstract/document/9172058/	https://scholar.google.com/scholar?cites=10855562540392378804&as_sdt=2005&sciodt=2007&hl=en	752	7/18/2021 14:36									28	28	7	4	1	… Moreover, contact tracing and tracking the movement of infected people, eg, contact tracing in Singapore … plays a vital role in pandemic mitigation, for both the current COVID-19 and … and cellular together with economics tools like game theory, auctioning, and contract theory can …	https://ieeexplore.ieee.org/iel7/6287639/8948470/09172058.pdf	https://scholar.google.com/scholar?q=related:tPEfgZ20ppYJ:scholar.google.com/&scioq=covid+contract+tracing+app*%7Ccovid+mobile+phone+contact+tracing+app*+impact%7Cevaluation%7Ceffectiveness&hl=en&as_sdt=2007&as_ylo=2019&as_yhi=2021
	CT Nguyen, YM Saputra, N Van Huynh…	A comprehensive survey of enabling and emerging technologies for social distancing—Part II: Emerging technologies and open issues	1		2020	IEEE …	ieeexplore.ieee.org	https://ieeexplore.ieee.org/abstract/document/9172065/	https://scholar.google.com/scholar?cites=935860726323801025&as_sdt=2005&sciodt=2007&hl=en	682	7/18/2021 14:36									16	16	4	4	1	… During the ongoing COVID-19 pandemic, many govern- ments have implemented various social distancing … systems can accurately capture movements, they can be useful for contact tracing scenarios in … on this information, the contacts that the target made can be traced later if …	https://ieeexplore.ieee.org/iel7/6287639/8948470/09172065.pdf	https://scholar.google.com/scholar?q=related:wevER1_Y_AwJ:scholar.google.com/&scioq=covid+contract+tracing+app*%7Ccovid+mobile+phone+contact+tracing+app*+impact%7Cevaluation%7Ceffectiveness&hl=en&as_sdt=2007&as_ylo=2019&as_yhi=2021
	Vaman, Raman Swathy; Valamparampil, Mathew J; Ramdas, A V; Manoj, A T; Varghese, Basil; Joseph, Flory	A confirmed case of COVID-19 among the first three from Kerala, India.	0		2020	Indian J Med Res;151(5): 493-494, 2020 May.	MEDLINE
	C Costa, BT Nixon, S Bhattacharjee…	A Context, Location and Preference-Aware System for Safe Pedestrian Mobility	0		2021	… on Mobile Data …	ieeexplore.ieee.org	https://ieeexplore.ieee.org/abstract/document/9474871/		549	7/18/2021 14:36									0	0	0	4	1	… the user that is not transmitted to the university including user contract information, campus … tructure to provide an alternative and complementary solution to the contact-tracing only systems … REFERENCES [1] D. Zeinalipour-Yazti and C. Claramunt, “Covid-19 mobile contact trac …	https://www.cs.ucy.ac.cy/~costa.c/papers/mdm21-healthdist.pdf
	LÃ³pez SeguÃ­, Francesc; Estrada Cuxart, Oriol; MitjÃ I Villar, Oriol; HernÃ¡ndez Guillamet, Guillem; Prat Gil, NÃºria; Maria Bonet, Josep; Isnard Blanchar, Mar; Moreno Millan, Nemesio; Blanco, Ignacio; Vilar Capella, Marc; CatalÃ SabatÃ©, MartÃ­; Aran SolÃ©, Anna; Argimon PallÃ s, Josep Maria; Clotet, Bonaventura; Ara Del Rey, Jordi	A Cost-Benefit Analysis of the COVID-19 Asymptomatic Mass Testing Strategy in the North Metropolitan Area of Barcelona.	0		2021	Int J Environ Res Public Health;18(13)2021 06 30.	MEDLINE
	Zhu, Chang-Qiang; Gao, Shi-Ding; Xu, Yan; Yang, Xiao-Hong; Ye, Fu-Qiang; Ai, Le-Le; Lv, Rui-Chen; Zhang, Bin; Li, Yin; Lv, Heng; Liu, Yun-Sheng; Shi, Chun-Meng; Wang, Chun-Hui; Tan, Wei-Long	A COVID-19 case report from asymptomatic contact: implication for contact isolation and incubation management.	0		2020	Infect Dis Poverty;9(1): 70, 2020 Jun 19.	MEDLINE
	DO Anderez, E Kanjo, G Pogrebna, O Kaiwartya…	A COVID-19-based modified epidemiological model and technological approaches to help vulnerable individuals emerge from the lockdown in the UK	1		2020	Sensors	mdpi.com	https://www.mdpi.com/815440	https://scholar.google.com/scholar?cites=6680263246574188914&as_sdt=2005&sciodt=2007&hl=en	227	7/18/2021 14:36									16	16	3	5	1	… the epidemic in the vast majority of countries that have been severely affected by COVID19 … no empirical evidence exist to reject the possibility of reinfection from COVID-19, the … that antibodies in patients infected by the severe acute respiratory syndrome coronavirus (SARS-CoV …	https://www.mdpi.com/1424-8220/20/17/4967/pdf	https://scholar.google.com/scholar?q=related:cvkmegcQtVwJ:scholar.google.com/&scioq=covid+contract+tracing+app*%7Ccovid+mobile+phone+contact+tracing+app*+impact%7Cevaluation%7Ceffectiveness&hl=en&as_sdt=2007&as_ylo=2019&as_yhi=2021
	Anderez, Dario Ortega; Kanjo, Eiman; Pogrebna, Ganna; Kaiwartya, Omprakash; Johnson, Shane D; Hunt, John Alan	A COVID-19-Based Modified Epidemiological Model and Technological Approaches to Help Vulnerable Individuals Emerge from the Lockdown in the UK.	1	1	2020	Sensors (Basel);20(17)2020 Sep 02.	MEDLINE
	A Sarkar, SK Ray	A Data Driven Decision Making and Contract Tracing App for Organizations to Combat COVID-19	1		2020	2020 International Conference on …	ieeexplore.ieee.org	https://ieeexplore.ieee.org/abstract/document/9302854/	https://scholar.google.com/scholar?cites=13202520831232147169&as_sdt=2005&sciodt=2007&hl=en	135	7/18/2021 14:36									1	1	1	2	1	… of Health New Zealand, https://www.health.govt.nz/our- work/diseases-and-conditions/covid-19- novel-coronavirus/covid-19- current … App: https://www.health.gov.au/resources/apps-and-tools/ covidsafe-app [4] New Zealand COVID Tracer App: https://tracing.covid19.govt.nz/ [5 …		https://scholar.google.com/scholar?q=related:4X5J_b7GOLcJ:scholar.google.com/&scioq=covid+contract+tracing+app*%7Ccovid+mobile+phone+contact+tracing+app*+impact%7Cevaluation%7Ceffectiveness&hl=en&as_sdt=2007&as_ylo=2019&as_yhi=2021
	Sarkar, A.; Ray, S. K.	A Data Driven Decision Making and Contract Tracing App for Organizations to Combat COVID-19	1	1	2020	Proc. - Int. Conf. Comput., Netw., Telecommun. Eng. Sci. Appl., CoNTESA;: 88-93, 2020.	Scopus
	Zagatti, G. A.; Ng, S. K.; Bressan, S.	A Data Warehouse of Wi-Fi Sessions for Contact Tracing and Outbreak Investigation	0		2021	Lecture Notes in Computer Science (including subseries Lecture Notes in Artificial Intelligence and Lecture Notes in Bioinformatics); 12670 LNCS:85-104, 2021.	Scopus
	Pietro Coletti; Pieter Libin; Oana Petrof; Lander Willem; Abrams Steven; Sereina A. Herzog; Christel Faes; James Wambua; Elise J. Kuylen; Philippe Beutels; Niel Hens	A data-driven metapopulation model for the Belgian COVID-19 epidemic: assessing the impact of lockdown and exit strategies	0		2020		PREPRINT-MEDRXIV
	Xue, Ling; Jing, Shuanglin; Miller, Joel C; Sun, Wei; Li, Huafeng; Estrada-Franco, JosÃ© Guillermo; Hyman, James M; Zhu, Huaiping	A data-driven network model for the emerging COVID-19 epidemics in Wuhan, Toronto and Italy.	0		2020	Math Biosci;326: 108391, 2020 08.	MEDLINE
	R Onufreiciuc	A Delicate Balance: Transparency and Privacy in State of Emergency	0		2020	LUMEN Proceedings	proceedings.lumenpublishing.com	https://www.proceedings.lumenpublishing.com/ojs/index.php/lumenproceedings/article/view/340		403	7/18/2021 14:36									0	0	0	1	1	… [19]Rustico F. Italy to use contact tracing app to track people who test positive to Covid-19, retrieved from https://www.romeing.it/coronavirus-italy-contact- tracing-app … [20] Big Data Institute, Digital contact tracing can slow or even stop corona virus transmission and ease …	https://www.proceedings.lumenpublishing.com/ojs/index.php/lumenproceedings/article/download/340/322	https://scholar.google.com/scholar?q=related:af3E6uaygqoJ:scholar.google.com/&scioq=covid+contract+tracing+app*%7Ccovid+mobile+phone+contact+tracing+app*+impact%7Cevaluation%7Ceffectiveness&hl=en&as_sdt=2007&as_ylo=2019&as_yhi=2021
	Mansoor, Sadia; Sharma, K Aparna; Ranjan, Piyush; Singhal, Seema; Meena, Jyoti; Kumari, Rajesh; Rana, Anubhuti; Kumari, Archana; Varun, Neha; Kumari, Sarita; Kumar, Sunesh; Bhatla, Neerja	A descriptive audit of healthcare workers exposed to COVID-19 at a tertiary care center in India.	0		2021	Int J Gynaecol Obstet;153(3): 393-397, 2021 Jun.	MEDLINE
	MM Khubrani, S Alam	A detailed review of blockchain-based applications for protection against pandemic like COVID-19	0		2021	TELKOMNIKA	researchgate.net	https://www.researchgate.net/profile/Shadab-Alam-5/publication/352101573_A_detailed_review_of_blockchain-based_applications_for_protection_against_pandemic_like_COVID-19/links/60b8edbe92851cb13d73ec87/A-detailed-review-of-blockchain-based-applications-for-protection-against-pandemic-like-COVID-19.pdf		565	7/18/2021 14:36	PDF								0	0	0	2	1	… as the current state of lock-up and large-scale instability due to the corona virus disease (COVID … AI has recently been applied to predict coronavirus-like outbreaks … APPENDIX Table 2. Review of COVID-19 solutions Ref Application Organization Country Use case Blockch ain …	https://www.researchgate.net/profile/Shadab-Alam-5/publication/352101573_A_detailed_review_of_blockchain-based_applications_for_protection_against_pandemic_like_COVID-19/links/60b8edbe92851cb13d73ec87/A-detailed-review-of-blockchain-based-applications-for-protection-against-pandemic-like-COVID-19.pdf	https://scholar.google.com/scholar?q=related:ReV8g-VClaQJ:scholar.google.com/&scioq=covid+contract+tracing+app*%7Ccovid+mobile+phone+contact+tracing+app*+impact%7Cevaluation%7Ceffectiveness&hl=en&as_sdt=2007&as_ylo=2019&as_yhi=2021
	Koshti, D.; Kamoji, S.; Cheruthuruthy, K.; Shahi, S. P.; Mishra, M.	A detection, tracking and alerting system for Covid-19 using geo-fencing and machine learning	0		2021	5th International Conference on Intelligent Computing and Control Systems, ICICCS 2021;: 1499-1506, 2021.	Scopus
	Stapelberg, Nicolas J C; Smoll, Nicolas R; Randall, Marcus; Palipana, Dinesh; Bui, Bryan; Macartney, Kristine; Khandaker, Gulam; Wattiaux, Andre	A Discrete-Event, Simulated Social Agent-Based Network Transmission (DESSABNeT) model for communicable diseases: Method and validation using SARS-CoV-2 data in three large Australian cities.	0		2021	PLoS One;16(5): e0251737, 2021.	MEDLINE
	Yang, Shuhang; Liu, Yu; Chen, Ke; Li, Tong; Huang, Yi; Chen, Xiaolei; Qi, Pengfang; Xu, Yazhi; Yu, Feifei; Yang, Yuling; Chen, Youhua	A dynamic model of the Coronavirus Disease 2019 outbreak to analyze the effectiveness of control measures.	0		2021	Medicine (Baltimore);100(5): e23925, 2021 Feb 05.	MEDLINE
	Zhong, Ling	A dynamic pandemic model evaluating reopening strategies amid COVID-19.	0		2021	PLoS One;16(3): e0248302, 2021.	MEDLINE
	Adam Fowler	A fair efficacy formula for assessing the effectiveness of contact tracing applications	0		2020		PREPRINT-MEDRXIV
	Gao, Xuesong; Yuan, Zheng; Yang, Di; Li, Hongjie; Zhang, Yijin; Gao, Ping; Liu, Xiaomin; Zhao, Wenshan; Xiao, Te; Duan, Xuefei	A family cluster of severe acute respiratory syndrome coronavirus 2 infections.	0		2020	Eur J Clin Microbiol Infect Dis;39(8): 1611-1615, 2020 Aug.	MEDLINE
	J Samhi, K Allix, TF Bissyandé, J Klein	A first look at Android applications in Google Play related to COVID-19	1	1	2021	Empirical Software Engineering	Springer	https://link.springer.com/article/10.1007/s10664-021-09943-x	https://scholar.google.com/scholar?cites=14877038098220186237&as_sdt=2005&sciodt=2007&hl=en	358	7/18/2021 14:36	HTML	10.1007/s10664-021-09943-x							2	2	1	4	1	… to May 2020 and (2) by selecting any apps from AndroZoo whose package name contained the words covid-19, covid19 or coronavirus … Covid-related apps as “mobile software applications that use digital tracking to aid contact tracing in response to the COVID-19 pandemic …	https://link.springer.com/article/10.1007/s10664-021-09943-x	https://scholar.google.com/scholar?q=related:ffpdElTbdc4J:scholar.google.com/&scioq=covid+contract+tracing+app*%7Ccovid+mobile+phone+contact+tracing+app*+impact%7Cevaluation%7Ceffectiveness&hl=en&as_sdt=2007&as_ylo=2019&as_yhi=2021
	S Jordan, K Allix, TF Bissyandé…	A first look at Android applications in Google Play related to COVID-19	1		2021	Empirical Software …	search.proquest.com	https://search.proquest.com/openview/464964e8020474e284cfe45480f8d49c/1?pq-origsite=gscholar&cbl=326341		413	7/18/2021 14:36									0	0	0	4	1	… considering the time window from July 2019 to May 2020 and (2) by selecting any apps from AndroZoo whose package name contained the words covid-19, covid19 or coronavirus … i).*coronavirus” … Several apps take inputs from the users to offer diagnoses related to COVID-19 …		https://scholar.google.com/scholar?q=related:Gx__ljOc-ScJ:scholar.google.com/&scioq=covid+contract+tracing+app*%7Ccovid+mobile+phone+contact+tracing+app*+impact%7Cevaluation%7Ceffectiveness&hl=en&as_sdt=2007&as_ylo=2019&as_yhi=2021
	Soni, Niraja, Pai, Puja, Kumar, Gurumurthy Raja Krishna, Prasad, Venkatesh, Dasgupta, Santanu, Bhadra, Bhaskar	A flow virometry process proposed for detection of SARS-CoV-2 and large-scale screening of COVID-19 cases	0		2020	Future Virology;2020.	COVIDWHO
	Biala, T. A.; Khaliq, A. Q. M.	A fractional-order compartmental model for the spread of the COVID-19 pandemic	0		2021	Communications in Nonlinear Science &amp; Numerical Simulation; 98:105764, 2021.	MEDLINE
	SO Baror, HS Venter, VR Kebande	A Framework for Concurrent Contact-Tracing and Digital Evidence Analysis in Heterogeneous Environments	0		2021	Innovations in Smart Cities …	ncbi.nlm.nih.gov	https://www.ncbi.nlm.nih.gov/pmc/articles/PMC7972565/		183	7/18/2021 14:36	HTML								0	0	0	3	1	… This contract trace mechanism can also provide Potential Digital Evidence (PDE) that can aid to form … of privacy, however in the case of a suspected pandemic like in COVID-19, one … 3 has explicitly shown the need for concurrently using contact tracing data from the relationships …	https://www.ncbi.nlm.nih.gov/pmc/articles/PMC7972565/	https://scholar.google.com/scholar?q=related:ecFHiRXKwewJ:scholar.google.com/&scioq=covid+contract+tracing+app*%7Ccovid+mobile+phone+contact+tracing+app*+impact%7Cevaluation%7Ceffectiveness&hl=en&as_sdt=2007&as_ylo=2019&as_yhi=2021
	Oni, S.; Chen, Z. Y.; Crainiceanu, A.; Joshi, K. P.; Needham, D.; Ieee	A Framework for Situation-Aware Access Control in Federated Data-as-a-Service Systems Based on Query Rewriting	0		2020	2020 Ieee 13th International Conference on Services Computing;: 1-11, 2020.	Web of Science
	Breeher, Laura; Boon, Ashton; Hainy, Caitlin; Murad, M Hassan; Wittich, Christopher; Swift, Melanie	A Framework for Sustainable Contact Tracing and Exposure Investigation for Large Health Systems.	0		2020	Mayo Clin Proc;95(7): 1432-1444, 2020 07.	MEDLINE
	Xianding Deng; Wei Gu; Scot Federman; Louis Du Plessis; Oliver Pybus; Nuno Faria; Candace Wang; Guixia Yu; Chao-Yang Pan; Hugo Guevara; Alicia Sotomayor-Gonzalez; Kelsey Zorn; Allan Gopez; Venice Servellita; Elaine Hsu; Steve Miller; Trevor Bedford; Alexander Greninger; Pavitra Roychoudhury; Michael Famulare; Helen Y Chu; Jay Shendure; Lea Starita; Catie Anderson; Karthik Gangavarapu; Mark Zeller…	A Genomic Survey of SARS-CoV-2 Reveals Multiple Introductions into Northern California without a Predominant Lineage	0		2020		PREPRINT-MEDRXIV
	Mohammadzadeh, Nima; Shahriary, Mahla; Shirmohammadlou, Neda; Lohrasbi, Vahid	A glance at the prevalence of coronavirus disease 19 (COVID-19) in Iran: Strengths and weaknesses.	0		2020	Infect Control Hosp Epidemiol;41(12): 1479-1482, 2020 12.	MEDLINE
	Hale, Thomas; Angrist, Noam; Goldszmidt, Rafael; Kira, Beatriz; Petherick, Anna; Phillips, Toby; Webster, Samuel; Cameron-Blake, Emily; Hallas, Laura; Majumdar, Saptarshi; Tatlow, Helen	A global panel database of pandemic policies (Oxford COVID-19 Government Response Tracker).	0		2021	Nat Hum Behav;5(4): 529-538, 2021 04.	MEDLINE
	Adam, David	A guide to R - the pandemic&#039;s misunderstood metric.	0		2020	Nature;583(7816): 346-348, 2020 07.	MEDLINE
	Bazant, Martin Z; Bush, John W M	A guideline to limit indoor airborne transmission of COVID-19.	0		2021	Proc Natl Acad Sci U S A;118(17)2021 04 27.	MEDLINE
	Alsalemi A., Alhomsi Y., Bensaali F., Hssain A.A.	A High-Realism and Cost-Effective Training Simulator for Extracorporeal Membrane Oxygenation	0		2021	IEEE Access
	Akhmetzhanov, Andrei R; Jung, Sung-Mok; Cheng, Hao-Yuan; Thompson, Robin N	A hospital-related outbreak of SARS-CoV-2 associated with a novel variant Cal.20C (B.1.429) in Taiwan: transmission potential and outbreak containment under intensified contact tracing, January-February 2021.	0		2021	Int J Infect Dis;2021 Jun 16.	MEDLINE
	Çelik Ertuğrul D., Çelik Ulusoy D.	A knowledge-based self-pre-diagnosis system to predict Covid-19 in smartphone users using personal data and observed symptoms	0		2021	Expert Systems
	Murphy, Nicola; Boland, MÃ¡irÃ­n; Bambury, Niamh; Fitzgerald, Margaret; Comerford, Liz; Dever, Niamh; O&#039;Sullivan, Margaret B; Petty-Saphon, Naomi; Kiernan, Regina; Jensen, Mette; O&#039;Connor, Lois	A large national outbreak of COVID-19 linked to air travel, Ireland, summer 2020.	0		2020	Euro Surveill;25(42)2020 10.	MEDLINE
	Lee, Heayon; Heo, Jung Won; Kim, Sei Won; Lee, Jehoon; Choi, Jung Hyun	A Lesson from Temporary Closing of a Single University-affiliated Hospital owing to In-Hospital Transmission of Coronavirus Disease 2019.	0		2020	J Korean Med Sci;35(13): e145, 2020 Apr 06.	MEDLINE
	Amaury Lambert	A mathematical assessment of the efficiency of quarantining and contact tracing in curbing the COVID-19 epidemic	0		2020		PREPRINT-MEDRXIV
	Huber, Greg; Kamb, Mason; Kawagoe, Kyle; Li, Lucy M; Veytsman, Boris; Yllanes, David; Zigmond, Dan	A minimal model for household effects in epidemics.	0		2020	Phys Biol;17(6): 065010, 2020 10 21.	MEDLINE
	Huber, Greg; Kamb, Mason; Kawagoe, Kyle; Li, Lucy M; McGeever, Aaron; Miller, Jonathan; Veytsman, Boris; Zigmond, Dan	A minimal model for household-based testing and tracing in epidemics.	0		2021	Phys Biol;18(4)2021 05 19.	MEDLINE
	Han J., McGillivray L., Wong Q.J.J., Werner-Seidler A., Wong I., Calear A., Christensen H., Torok M.	A mobile health intervention (LifeBuoy App) to help young people manage suicidal thoughts: protocol for a mixed-methods randomized controlled trial	0		2020	JMIR Research Protocols
	Zamberg I., Manzano S., Posfay-Barbe K., Windisch O., Agoritsas T., Schiffer E.	A mobile health platform to disseminate validated institutional measurements during the COVID-19 outbreak: Utilization-focused evaluation study	0		2020	JMIR Public Health and Surveillance
	Fiol-DeRoque M.A., Serrano-Ripoll M.J., Jiménez R., Zamanillo-Campos R., Yáñez-Juan A.M., Bennasar-Veny M., Leiva A., Gervilla E., García-Buades M.E., García-Toro M., Alonso-Coello P., Pastor-Moreno G., Ruiz-Pérez I., Sitges C., García-Campayo J., Llobera-Cánaves J., Ricci-Cabello I.	A mobile phone-based intervention to reduce mental health problems in health care workers during the COVID-19 pandemic (PsyCovidApp): Randomized controlled trial	0		2021	JMIR mHealth and uHealth
	de Souza Gaspar J., Lage E.M., da Silva F.J., Mineiro É., Ramos De Oliveira I.J., Oliveira I., de Souza R.G., Oliveira Gusmão J.R., de Souza C.F.D., Nogueira Reis Z.S.	A mobile serious game about the pandemic (COVID-19 - did you know?): Design and evaluation study	0		2020	JMIR Serious Games
	Levesque, JÃ©rÃ´me; Maybury, David W; Shaw, R H A David	A model of COVID-19 propagation based on a gamma subordinated negative binomial branching process.	1	1	2021	J Theor Biol;512: 110536, 2021 03 07.	MEDLINE
	JÃ©rÃ´me Levesque; David William Maybury; RHA David Shaw	A model of COVID-19 propagation based on a gamma subordinated negative binomial branching process: A tool for decision making with small populations	1		2020		PREPRINT-MEDRXIV
	Lopman, Ben; Liu, Carol Y; Le Guillou, Adrien; Handel, Andreas; Lash, Timothy L; Isakov, Alexander P; Jenness, Samuel M	A modeling study to inform screening and testing interventions for the control of SARS-CoV-2 on university campuses.	0		2021	Sci Rep;11(1): 5900, 2021 03 15.	MEDLINE
	Stutt, Richard O J H; Retkute, Renata; Bradley, Michael; Gilligan, Christopher A; Colvin, John	A modelling framework to assess the likely effectiveness of facemasks in combination with &#039;lock-down&#039; in managing the COVID-19 pandemic.	1	1	2020	Proc Math Phys Eng Sci;476(2238): 20200376, 2020 Jun.	MEDLINE
	ROJH Stutt, R Retkute, M Bradley…	A modelling framework to assess the likely effectiveness of facemasks in combination with 'lock-down'in managing the COVID-19 pandemic	1		2020	… of the Royal …	royalsocietypublishing.org	https://royalsocietypublishing.org/doi/abs/10.1098/rspa.2020.0376	https://scholar.google.com/scholar?cites=16643005685723673959&as_sdt=2005&sciodt=2007&hl=en	374	7/18/2021 14:36		10.1098/rspa.2020.0376							169	169	42	4	1	… a non-pharmaceutical intervention, especially in the settings where high-technology interventions, such as contact tracing using mobile … The current COVID-19 pandemic, caused by the virus species severe acute respiratory syndrome-related coronavirus, named SARS …	https://royalsocietypublishing.org/doi/pdf/10.1098/rspa.2020.0376	https://scholar.google.com/scholar?q=related:Z7VdJH7V9-YJ:scholar.google.com/&scioq=covid+contract+tracing+app*%7Ccovid+mobile+phone+contact+tracing+app*+impact%7Cevaluation%7Ceffectiveness&hl=en&as_sdt=2007&as_ylo=2019&as_yhi=2021
	Zhang, Hongyang; Hong, Chengcheng; Zheng, Qulu; Zhou, Pengzheng; Zhu, Yuliang; Zhang, Zhongkai; Bi, Qifang; Ma, Ting	A multi-family cluster of COVID-19 associated with asymptomatic and pre-symptomatic transmission in Jixi City, Heilongjiang, China, 2020.	0		2020	Emerg Microbes Infect;9(1): 2509-2514, 2020 Dec.	MEDLINE
	Marie-Ming Aynaud; J. Javier Hernandez; Seda Barutcu; Ulrich Braunschweig; Kin Chan; Joel D Pearson; Daniel Trcka; Suzanna L Prosser; Jaeyoun Kim; Miriam Barrios-Rodiles; Mark Jen; Siyuan Song; Jess Shen; Christine Bruce; Bryn Hazlett; Susan Poutanen; Lilliana Attisano; Rod Bremner; Benjamin Blencowe; Tony Mazzulli; Hong Han; Laurence Pelletier; Jeffrey L Wrana	A Multiplexed, Next Generation Sequencing Platform for High-Throughput Detection of SARS-CoV-2	0		2020		PREPRINT-MEDRXIV
	Tekle Airgecho, Lobie; Tesfaye, D.; Abrham, A.	A narrative synthesis on COVID-19 risks and concerns in developing countries: the case of Ethiopia	0		2020	Journal of Public Health and Epidemiology; 12(2):86-97, 2020.	CAB Abstracts
	Kilmarx, P. H.; Long, T.; Reid, M. J. A.	A National Public Health Workforce to Control COVID-19 and Address Health Disparities in the United States	0		2021	Open Forum Infect Dis; 8(7):ofab304, 2021.	PubMed
	ME O'Callaghan, J Buckley, B Fitzgerald…	A national survey of attitudes to COVID-19 digital contact tracing in the Republic of Ireland	1	1	2020	Irish Journal of Medical …	Springer	https://link.springer.com/article/10.1007/s11845-020-02389-y	https://scholar.google.com/scholar?cites=10390998855092494069&as_sdt=2005&sciodt=2007&hl=en	28	7/18/2021 14:36	HTML	10.1007/s11845-020-02389-y							33	33	8	4	1	… than a century, this is the third worrying outbreak of a potentially lethal coronavirus in the … When asked about contact tracing, 7929 (98%) respondents understood the concept, while 7770 (96%) agreed they … they had met recently, if it was important to stop the spread of COVID-19 …	https://link.springer.com/article/10.1007/s11845-020-02389-y	https://scholar.google.com/scholar?q=related:9V5Ho2c-NJAJ:scholar.google.com/&scioq=covid+contract+tracing+app*%7Ccovid+mobile+phone+contact+tracing+app*+impact%7Cevaluation%7Ceffectiveness&hl=en&as_sdt=2007&as_ylo=2019&as_yhi=2021
	O&#039;Callaghan, Michael Edmund; Buckley, Jim; Fitzgerald, Brian; Johnson, Kevin; Laffey, John; McNicholas, Bairbre; Nuseibeh, Bashar; O&#039;Keeffe, Derek; O&#039;Keeffe, Ian; Razzaq, Abdul; Rekanar, Kaavya; Richardson, Ita; Simpkin, Andrew; Abedin, Jaynal; Storni, Cristiano; Tsvyatkova, Damyanka; Walsh, Jane; Welsh, Thomas; Glynn, Liam	A national survey of attitudes to COVID-19 digital contact tracing in the Republic of Ireland.	1		2020	Ir J Med Sci;2020 Oct 16.	MEDLINE
	Hill, Edward M; Atkins, Benjamin D; Keeling, Matt J; Dyson, Louise; Tildesley, Michael J	A network modelling approach to assess non-pharmaceutical disease controls in a worker population: An application to SARS-CoV-2.	0		2021	PLoS Comput Biol;17(6): e1009058, 2021 06.	MEDLINE
	Augeraud, E.; Banerjee, M.; Dhersin, J. S.; d&#039;Onofrio, A.; Lipniacki, T.; Petrovskii, S.; Tran, Chi, Veber-Delattre, A.; Vergu, E.; Volpert, V.; Shayak, B.; Sharma, Mohit M.	A new approach to the dynamic modeling of an infectious disease	1	1	2021	Mathematical Modelling of Natural Phenomena; 16:1-22, 2021.	Academic Search Complete
	B Shayak; Mohit Manoj Sharma	A New Approach to the Dynamic Modeling of an Infectious Disease	1		2020		PREPRINT-MEDRXIV
	DiMaio, Daniel; Enquist, Lynn W; Dermody, Terence S	A New Coronavirus Emerges, This Time Causing a Pandemic.	0		2020	Annu Rev Virol;7(1): iii-v, 2020 09 29.	MEDLINE
	Shayak, B.; Sharma, M. M.; Gaur, M.	A new delay differential equation model for COVID-19	0		2020	2020 ACM SIGKDD Workshop on Knowledge-Infused Mining and Learning for Social Impact, KiML 2020; 2657:30-34, 2020.	Scopus
	M Savona	A 'New Normal'as a 'New Essential'? COVID-19, Digital Transformations and Employment Structures	0		2020	Available at SSRN 3780229	papers.ssrn.com	https://papers.ssrn.com/sol3/papers.cfm?abstract_id=3780229		830	7/18/2021 14:36									0	0	0	1	1	… 4 See [online] https://www.theguardian.com/commentisfree/2020/mar/21/donald-trump-boris- johnson- coronavirus … New labour relations and a new social contract … given rise to a very interesting instance of the implementation of digital technologies, namely COVID-19 contact …	https://repositorio.cepal.org/bitstream/handle/11362/46935/RVI132_Savona.pdf?sequence=1	https://scholar.google.com/scholar?q=related:iYxFzdVAAsQJ:scholar.google.com/&scioq=covid+contract+tracing+app*%7Ccovid+mobile+phone+contact+tracing+app*+impact%7Cevaluation%7Ceffectiveness&hl=en&as_sdt=2007&as_ylo=2019&as_yhi=2021
	S Wang, S Ding, L Xiong	A new system for surveillance and digital contact tracing for COVID-19: spatiotemporal reporting over network and GPS	1		2020	JMIR mHealth and uHealth	mhealth.jmir.org	https://mhealth.jmir.org/2020/6/e19457	https://scholar.google.com/scholar?cites=13009725585192203751&as_sdt=2005&sciodt=2007&hl=en	65	7/18/2021 14:36	HTML								35	35	12	3	1	The current pandemic of the coronavirus disease (COVID-19) has highlighted the importance of rapid control of the transmission of infectious diseases. This is particularly important for COVID-19, where many individuals are asymptomatic or have only mild symptoms but can still …	https://mhealth.jmir.org/2020/6/e19457	https://scholar.google.com/scholar?q=related:5zWxwn3Ui7QJ:scholar.google.com/&scioq=covid+contract+tracing+app*%7Ccovid+mobile+phone+contact+tracing+app*+impact%7Cevaluation%7Ceffectiveness&hl=en&as_sdt=2007&as_ylo=2019&as_yhi=2021
	Wang, Shaoxiong; Ding, Shuizi; Xiong, Li	A New System for Surveillance and Digital Contact Tracing for COVID-19: Spatiotemporal Reporting Over Network and GPS.	1	1	2020	JMIR Mhealth Uhealth;8(6): e19457, 2020 06 10.	MEDLINE
	Fitzsimons, J. K.; Mantri, A.; Pisarczyk, R.; Rainforth, T.; Zhao, Z.	A note on blind contact tracing at scale with applications to the COVID-19 pandemic	1		2020	15th International Conference on Availability, Reliability and Security, ARES 2020;2020.	Scopus
	JK Fitzsimons, A Mantri, R Pisarczyk…	A note on blind contact tracing at scale with applications to the COVID-19 pandemic	1	1	2020	Proceedings of the 15th …	dl.acm.org	https://dl.acm.org/doi/abs/10.1145/3407023.3409204	https://scholar.google.com/scholar?cites=7244385672267748990&as_sdt=2005&sciodt=2007&hl=en	77	7/18/2021 14:36		10.1145/3407023.3409204							10	10	3	4	1	… 2019. 1Please email covid19@oblivious.ai Page 6 … Available at http://www.euro.who. int/en/health-topics/health-emergencies/coronavirus-covid-19/ statements/statement-older-people- are-at-highest-risk-from-covid-19, -but-all-must-act-to-prevent-community-spread …	https://arxiv.org/pdf/2004.05116	https://scholar.google.com/scholar?q=related:ftZy82I6iWQJ:scholar.google.com/&scioq=covid+contract+tracing+app*%7Ccovid+mobile+phone+contact+tracing+app*+impact%7Cevaluation%7Ceffectiveness&hl=en&as_sdt=2007&as_ylo=2019&as_yhi=2021
	Anthony C Kuster; Hans J Overgaard	A novel comprehensive metric to assess COVID-19 testing outcomes: Effects of geography, government, and policy response	1		2020		PREPRINT-MEDRXIV
	Kuster, Anthony C; Overgaard, Hans J	A novel comprehensive metric to assess effectiveness of COVID-19 testing: Inter-country comparison and association with geography, government, and policy response.	1	1	2021	PLoS One;16(3): e0248176, 2021.	MEDLINE
	Brown, Nolan J	A novel peer-to-peer contact tracking application for COVID-19 and future pandemics.	0		2020	Diabetes Metab Syndr;14(5): 773-774, 2020.	MEDLINE
	Naser, A.; Lotfi, A.; Zhong, J.	A Novel Privacy-Preserving Approach for Physical Distancing Measurement Using Thermal Sensor Array	0		2021	14th ACM International Conference on PErvasive Technologies Related to Assistive Environments, PETRA 2021;: 81-85, 2021.	Scopus
	S Stirapongsasuti, K Thonglek, S Misaki…	A nudge-based smart system for hand hygiene promotion in private organizations	0		2020	Proceedings of the 18th …	dl.acm.org	https://dl.acm.org/doi/abs/10.1145/3384419.3430595		532	7/18/2021 14:36		10.1145/3384419.3430595							0	0	0	4	1	… Thermal cameras have also been leveraged extensively in many countries to detect body temperature [3, 6, 8]. Also, contract tracing applications in smartphones [1, 5] can support … Rational use of personal protective equipment for coronavirus disease (COVID-19) and …	https://www.researchgate.net/profile/Yugo-Nakamura/publication/347592441_A_nudge-based_smart_system_for_hand_hygiene_promotion_in_private_organizations_poster_abstract/links/60beec0c92851cb13d88dd6a/A-nudge-based-smart-system-for-hand-hygiene-promotion-in-private-organizations-poster-abstract.pdf	https://scholar.google.com/scholar?q=related:TkCMEmfD3I8J:scholar.google.com/&scioq=covid+contract+tracing+app*%7Ccovid+mobile+phone+contact+tracing+app*+impact%7Cevaluation%7Ceffectiveness&hl=en&as_sdt=2007&as_ylo=2019&as_yhi=2021
	Ines Abdeljaoued-Tej	A pandemic at the Tunisian scale. Mathematical modelling of reported and unreported COVID-19 infected cases	0		2020		PREPRINT-MEDRXIV
	HeimstÃ¤dt, M.; Egbert, S.; Esposito, E.	A pandemic of prediction: On the circulation of contagion models between public health and public safety	0		2020	Sociologica; 14(3):1-24, 2020.	Scopus
	S Carmine, C Andriopoulos, M Gotsi…	A paradox approach to organizational tensions during the pandemic crisis	0		2021	Journal of …	journals.sagepub.com	https://journals.sagepub.com/doi/abs/10.1177/1056492620986863	https://scholar.google.com/scholar?cites=4768230644443302174&as_sdt=2005&sciodt=2007&hl=en	938	7/18/2021 14:36		10.1177/1056492620986863							4	4	1	4	1	… My Profile. Sign in here to access free tools such as favourites and alerts, or to access personal subscriptions. The email address and/or password entered does not match our records, please check and try again … Contact us if you experience any difficulty logging in …	https://www.researchgate.net/profile/Tatbeeq-Raza-Ullah/publication/349145429_A_Paradox_Approach_to_Organizational_Tensions_During_the_Pandemic_Crisis/links/6022ca95a6fdcc37a815c0e5/A-Paradox-Approach-to-Organizational-Tensions-During-the-Pandemic-Crisis.pdf	https://scholar.google.com/scholar?q=related:HsksCYIoLEIJ:scholar.google.com/&scioq=covid+contract+tracing+app*%7Ccovid+mobile+phone+contact+tracing+app*+impact%7Cevaluation%7Ceffectiveness&hl=en&as_sdt=2007&as_ylo=2019&as_yhi=2021
	Kuzdeuov, Askat, Karabay, Aknur, Baimukashev, Daulet, Ibragimov, Bauyrzhan, Varol, Huseyin Atakan	A Particle-Based COVID-19 Simulator With Contact Tracing and Testing	0		2021	IEEE Open Journal of Engineering in Medicine and Biology; 2:111-117, 2021.	ProQuest Central
	Lia Humphrey; Edward W Thommes; Roie Fields; Naseem Hakim; Ayman Chit; Monica Gabriela Cojocaru	A path out of COVID-19 quarantine: an analysis of policy scenarios	0		2020		PREPRINT-MEDRXIV
	B Shayak; Richard H Rand	A Path to the End of COIVD-19 - a Mathematical Model	0		2020		PREPRINT-MEDRXIV
	Ojagh, S.; Saeedi, S.; Liang, S. H. L.	A Person-to-Person and Person-to-Place COVID-19 Contact Tracing System Based on OGC IndoorGML	1	1	2021	Isprs International Journal of Geo-Information; 10(1):34, 2021.	Web of Science
	Ojagh, Soroush, Saeedi, Sara, Liang, Steve H. L.	A Person-to-Person and Person-to-Place COVID-19 Contact Tracing System Based on OGC IndoorGML	1		2021	ISPRS International Journal of Geo-Information; 10(1):2, 2021.	ScienceDirect
	S Ojagh, S Saeedi, SHL Liang	A Person-to-Person and Person-to-Place COVID-19 Contact Tracing System Based on OGC IndoorGML	1		2021	ISPRS International Journal of Geo …	mdpi.com	https://www.mdpi.com/932654	https://scholar.google.com/scholar?cites=14697249019784018967&as_sdt=2005&sciodt=2007&hl=en	110	7/18/2021 14:36									5	5	2	3	1	… and cleaning of commonly visited locations can effectively stop the chains of coronavirus spread [23 … A COVID-19 contact tracing system is developed and investigated using the proposed data … Consider the situation that the goal is conducting the contact tracing between users in …	https://www.mdpi.com/2220-9964/10/1/2/pdf	https://scholar.google.com/scholar?q=related:FzyvNx0e98sJ:scholar.google.com/&scioq=covid+contract+tracing+app*%7Ccovid+mobile+phone+contact+tracing+app*+impact%7Cevaluation%7Ceffectiveness&hl=en&as_sdt=2007&as_ylo=2019&as_yhi=2021
	RodrÃ­guez, Pablo; GraÃ±a, Santiago; Alvarez-LeÃ³n, Eva Elisa; Battaglini, Manuela; Darias, Francisco Javier; HernÃ¡n, Miguel A; LÃ³pez, Raquel; Llaneza, Paloma; MartÃ­n, Maria Cristina; Ramirez-Rubio, Oriana; RomanÃ­, Adriana; SuÃ¡rez-RodrÃ­guez, Berta; SÃ¡nchez-Monedero, Javier; Arenas, Alex; Lacasa, Lucas	A population-based controlled experiment assessing the epidemiological impact of digital contact tracing.	0		2021	Nat Commun;12(1): 587, 2021 01 26.	MEDLINE
	Kant, Rajni; Zaman, Kamran; Shankar, Prem; Yadav, Rajaram	A preliminary study on contact tracing &amp; transmission chain in a cluster of 17 cases of severe acute respiratory syndrome coronavirus 2 infection in Basti, Uttar Pradesh, India.	0		2020	Indian J Med Res;152(1 &amp; 2): 95-99, 2020.	MEDLINE
	E Goitein, F Patel	A Presidential Agenda for Liberty and National Security	0		2020		JSTOR	https://www.jstor.org/stable/pdf/resrep28426.pdf		759	7/18/2021 14:36									0	0	0	2	1	… ensure that the federal government only supports the development of digital contract-tracing tools if … equal terms with people from other nations.1 Under cover of the coronavirus pandemic, sweeping … Under the Section 215 and pen register/ trap-trace authorities, the targets again …	https://www.brennancenter.org/sites/default/files/2020-10/2020_10_LNS%20Transition%20Report_Final.pdf	https://scholar.google.com/scholar?q=related:1VGRa9iMNKEJ:scholar.google.com/&scioq=covid+contract+tracing+app*%7Ccovid+mobile+phone+contact+tracing+app*+impact%7Cevaluation%7Ceffectiveness&hl=en&as_sdt=2007&as_ylo=2019&as_yhi=2021
	M Hatamian, S Wairimu, N Momen, L Fritsch	A privacy and	0		2021		researchportal.northumbria.ac.uk	https://researchportal.northumbria.ac.uk/files/43427007/Hatamian2021_Article_APrivacyAndSecurityAnalysisOfE.pdf		435	7/18/2021 14:36	PDF								0	0	0	4	1	… 3 Brazil Coronavirus-SUS X Logs users' location data and daily reporting of symptoms together with other … 8 Georgia Stop Covid X X X Based on collecting location and prox- imity data, sensor data … 14 Italy SM-Covid19 X X Uses BLE and GPS to monitor the num- ber of contacts …	https://researchportal.northumbria.ac.uk/files/43427007/Hatamian2021_Article_APrivacyAndSecurityAnalysisOfE.pdf	https://scholar.google.com/scholar?q=related:kvH_BxYVBukJ:scholar.google.com/&scioq=covid+contract+tracing+app*%7Ccovid+mobile+phone+contact+tracing+app*+impact%7Cevaluation%7Ceffectiveness&hl=en&as_sdt=2007&as_ylo=2019&as_yhi=2021
	Hatamian, M.; Wairimu, S.; Momen, N.; Fritsch, L.	A privacy and security analysis of early-deployed COVID-19 contact tracing Android apps	1	1	2021	Empirical Software Engineering; 26(3):51, 2021.	Web of Science
	M Hatamian, S Wairimu, N Momen, L Fritsch	A privacy and security analysis of early-deployed COVID-19 contact tracing Android apps	1		2021	Empirical Software …	Springer	https://link.springer.com/article/10.1007/s10664-020-09934-4	https://scholar.google.com/scholar?cites=14810359636249128265&as_sdt=2005&sciodt=2007&hl=en	42	7/18/2021 14:36	HTML	10.1007/s10664-020-09934-4							2	2	1	4	1	… During the emergence of the 2019-2020 pandemic disease COVID-19 caused by the SARS … aligned with best design practices as apps will not be able to track and monitor … The fast spread of SARS-CoV-2 produced many proposals and implementations of contact tracing apps …	https://link.springer.com/article/10.1007/s10664-020-09934-4	https://scholar.google.com/scholar?q=related:Sa1p2p73iM0J:scholar.google.com/&scioq=covid+contract+tracing+app*%7Ccovid+mobile+phone+contact+tracing+app*+impact%7Cevaluation%7Ceffectiveness&hl=en&as_sdt=2007&as_ylo=2019&as_yhi=2021
	Nisar, S.; Zuhaib, M. A.; Ulasyar, A.; Tariq, M.	A Privacy Preserved and Cost Efficient Control Scheme for Coronavirus Outbreak Using Call Data Record and Contact Tracing	0		2020	IEEE Consumer Electronics Magazine;2020.	Scopus
	J Odoom, RS Soglo, SA Danso…	A Privacy-preserving Covid-19 Updatable Test Result and Vaccination Provenance based on Blockchain and Smart contract	0		2019	… Systems and Industrial …	ieeexplore.ieee.org	https://ieeexplore.ieee.org/abstract/document/9405872/		537	7/18/2021 14:36									0	0	0	4	2	… REFERENCES [1] WHO. “WHO Coronavirus Disease (COVID-19) Dashboard,” https://covid19. who.int/, 2020 (accessed on December 16, 2020). [2] Smartrac … [7] M. Eisenstadt, M. Ramachandran, N. Chowdhury, A. Third and J. Domingue, “COVID-19 Antibody Test …		https://scholar.google.com/scholar?q=related:TfiNgRiVtlkJ:scholar.google.com/&scioq=covid+contract+tracing+app*%7Ccovid+mobile+phone+contact+tracing+app*+impact%7Cevaluation%7Ceffectiveness&hl=en&as_sdt=2007&as_ylo=2019&as_yhi=2021
	Whaiduzzaman, Md; Hossain, Md Razon; Shovon, Ahmedur Rahman; Roy, Shanto; Laszka, Aron; Buyya, Rajkumar; Barros, Alistair	A Privacy-Preserving Mobile and Fog Computing Framework to Trace and Prevent COVID-19 Community Transmission.	0		2020	IEEE J Biomed Health Inform;24(12): 3564-3575, 2020 12.	MEDLINE
	Z Shahbazi, YC Byun	A Procedure for Tracing Supply Chains for Perishable Food Based on Blockchain, Machine Learning and Fuzzy Logic	0		2021	Electronics	mdpi.com	https://www.mdpi.com/939900	https://scholar.google.com/scholar?cites=13141170442158791167&as_sdt=2005&sciodt=2007&hl=en	774	7/18/2021 14:36									9	9	5	2	1	… is facing serious problems for purchasing to consumers due to the COVID-19 issues … the mentioned article, the algorithm applied to manage the process, smart contract use in … purchases for perishable products from the e-commerce platform, the smart contracts were formulated …	https://www.mdpi.com/2079-9292/10/1/41/pdf	https://scholar.google.com/scholar?q=related:_9m8aeTQXrYJ:scholar.google.com/&scioq=covid+contract+tracing+app*%7Ccovid+mobile+phone+contact+tracing+app*+impact%7Cevaluation%7Ceffectiveness&hl=en&as_sdt=2007&as_ylo=2019&as_yhi=2021
	Andrea Torneri; Pieter Jules Karel Libin; Joris Vanderlocht; Anne-Mieke Vandamme; Johan Neyts; Niel Hens	A prospect on the use of antiviral drugs to control local outbreaks of COVID-19	1		2020		PREPRINT-MEDRXIV
	Torneri, Andrea; Libin, Pieter; Vanderlocht, Joris; Vandamme, Anne-Mieke; Neyts, Johan; Hens, Niel	A prospect on the use of antiviral drugs to control local outbreaks of COVID-19.	1	1	2020	BMC Med;18(1): 191, 2020 06 25.	MEDLINE
	Nakamoto, Ichiro; Wang, Sheng; Guo, Yan; Zhuang, Weiqing	A QR Code-Based Contact Tracing Framework for Sustainable Containment of COVID-19: Evaluation of an Approach to Assist the Return to Normal Activity.	0		2020	JMIR Mhealth Uhealth;8(9): e22321, 2020 09 07.	MEDLINE
	Kyritsis, A. I.; Deriaz, M.; Ieee	A Queue Management Approach for Social Distancing and Contact Tracing	0		2020	2020 Third International Conference on Artificial Intelligence for Industries;: 66-68, 2020.	Web of Science
	Quach, Thu; ÃoÃ n, Lan N; Liou, Julia; Ponce, Ninez A	A Rapid Assessment of the Impact of COVID-19 on Asian Americans: Cross-sectional Survey Study.	0		2021	JMIR Public Health Surveill;7(6): e23976, 2021 06 11.	MEDLINE
	Sheng-Chia Chung; Sushila Marlow; Nicholas Tobias; Ivano Alogna; Alessio Alogna; San-Lin You	A rapid systematic review and case study on test, contact tracing, testing, and isolation policies for Covid-19 prevention and control	0		2020		PREPRINT-MEDRXIV
	Chen, Qing; Quan, Bin; Li, Xiaoning; Gao, Guangjian; Zheng, Wenqiang; Zhang, Jun; Zhang, Zhiyun; Liu, Chunsheng; Li, Li; Wang, Chenglin; Zhang, Guihua; Li, Jiajia; Dai, Yunhai; Yang, Jianghua; Han, Wenzheng	A report of clinical diagnosis and treatment of nine cases of coronavirus disease 2019.	0		2020	J Med Virol;92(6): 683-687, 2020 06.	MEDLINE
	Golden E.A., Zweig M., Danieletto M., Landell K., Nadkarni G., Bottinger E., Katz L., Somarriba R., Sharma V., Katz C.L., Marin D.B., DePierro J., Charney D.S.	A resilience-building app to support the mental health of health care workers in the covid-19 era: Design process, distribution, and evaluation	0		2021	JMIR Formative Research
	Anonymous	A retrospective analysis of the start of the COVID-19 epidemic in Canada, January 15-March 12, 2020	0		2020	Canada Communicable Disease Report; 46(7/8):236-241, 2020.	GIM
	Salehinejad S., Niakan Kalhori S.R., Hajesmaeel Gohari S., Bahaadinbeigy K., Fatehi F.	A review and content analysis of national apps for COVID-19 management using Mobile Application Rating Scale (MARS)	0		2021	Informatics for Health and Social Care
	G Magklaras, LN López-Bojórquez	A review of information security aspects of the emerging COVID-19 contact tracing mobile phone applications	1		2021	International Symposium on Human …	Springer	https://link.springer.com/chapter/10.1007/978-3-030-57404-8_3	https://scholar.google.com/scholar?cites=9316509825621122342&as_sdt=2005&sciodt=2007&hl=en	35	7/18/2021 14:36		10.1007/978-3-030-57404-8_3							5	5	3	2	1	… Google Corporation, COVID-19 Community Mobility Reports website. https://www.google.com/ covid19/mobility/. Accessed 25 May 2020. 20 … Coronavirus: Guidance to ensure full data protection standards of apps fighting the pandemic, April 2020 … DPA guidance on COVID-19.	https://arxiv.org/pdf/2006.00529	https://scholar.google.com/scholar?q=related:Jl2VTlPkSoEJ:scholar.google.com/&scioq=covid+contract+tracing+app*%7Ccovid+mobile+phone+contact+tracing+app*+impact%7Cevaluation%7Ceffectiveness&hl=en&as_sdt=2007&as_ylo=2019&as_yhi=2021
	Magklaras, G.; LÃ³pez-BojÃ³rquez, L. N.	A Review of Information Security Aspects of the Emerging Covid-19 Contact Tracing Mobile Phone Applications	1	1	2020	IFIP Advances in Information and Communication Technology; 593 IFIPAICT:30-44, 2020.	Scopus
	Alanzi T.	A review of mobile applications available in the app and google play stores used during the COVID-19 outbreak	1	1	2021	Journal of Multidisciplinary Healthcare
	Alanzi, T.	A Review of Mobile Applications Available in the App and Google Play Stores Used During the COVID-19 Outbreak	1		2021	J Multidiscip Healthc; 14:45-57, 2021.	PubMed
	G Kolostoumpis	A Review of Technologies in Emergency Medicine and Sophisticated Collective Decision-Making in the Era of the Fight Against the Pandemic	0		2021	Data Science Advancements in Pandemic and …	igi-global.com	https://www.igi-global.com/chapter/a-review-of-technologies-in-emergency-medicine-and-sophisticated-collective-decision-making-in-the-era-of-the-fight-against-the-pandemic/275087		906	7/18/2021 14:36									0	0	0	1	1	… Thus, if we divide corona virus on the medical and diagnostic devices in health centres or hospitals into things and modulate these … The coronavirus pandemic: adaptations in medical education … Covid-19 contact-tracing apps: A survey on the global deployment and challenges …		https://scholar.google.com/scholar?q=related:mX0E2iZc_0AJ:scholar.google.com/&scioq=covid+contract+tracing+app*%7Ccovid+mobile+phone+contact+tracing+app*+impact%7Cevaluation%7Ceffectiveness&hl=en&as_sdt=2007&as_ylo=2019&as_yhi=2021
	Hirschman, Jocelyn; Kaur, Harpriya; Honanie, Kay; Jenkins, Royce; Humeyestewa, Duane A; Burke, Rachel M; Billy, Tracy M; Mayer, Oren; Herne, Mose; Anderson, Mark; Bhairavabhotla, Ravikiran; Yatabe, Graydon; Balajee, S Arunmozhi	A SARS-CoV-2 Outbreak Illustrating the Challenges in Limiting the Spread of the Virus - Hopi Tribe, May-June 2020.	0		2020	MMWR Morb Mortal Wkly Rep;69(44): 1654-1659, 2020 Nov 06.	MEDLINE
	Madianou, Mirca	A Second-Order Disaster? Digital Technologies During the COVID-19 Pandemic	0		2020	Social Media + Society; 6(3), 2020.	COVIDWHO
	Ramos, A M; FerrÃ¡ndez, M R; Vela-PÃ©rez, M; Kubik, A B; Ivorra, B	A simple but complex enough &lt;ns0:math&gt;&lt;mi&gt;ÃŽÂ¸&lt;/mi&gt;&lt;/math&gt; -SIR type model to be used with COVID-19 real data. Application to the case of Italy.	0		2021	Physica D;421: 132839, 2021 Jul.	MEDLINE
	Bhadauria, Archana Singh; Pathak, Rachana; Chaudhary, Manisha	A SIQ mathematical model on COVID-19 investigating the lockdown effect.	0		2021	Infect Dis Model;2021 Jan 07.	MEDLINE
	Ostovari, M.; Jurkovitz, C.; Pachter, L.; Chen, D.	A social network analysis approach for contact tracing in the hospital setting	0		2020	Delaware Journal of Public Health; 6(3), 2020.	Scopus
	Jo, Wonkwang; Chang, Dukjin; You, Myoungsoon; Ghim, Ghi-Hoon	A social network analysis of the spread of COVID-19 in South Korea and policy implications.	0		2021	Sci Rep;11(1): 8581, 2021 04 21.	MEDLINE
	Karaivanov, Alexander	A social network model of COVID-19.	0		2020	PLoS One;15(10): e0240878, 2020.	MEDLINE
	Vinuesa, Ricardo; Theodorou, Andreas; Battaglini, Manuela; Dignum, Virginia	A socio-technical framework for digital contact tracing	0		2020	Results in Engineering;: 100163-100163, 2020.	COVIDWHO
	Ekpenyong M., Udo I., Uzoka F.-M., Attai K.	A spatio-graphnet model for real-time contact tracing of CoVID-19 infection in resource limited settings	1	1	2020	ACM International Conference Proceeding Series
	Ekpenyong, M.; Udo, I.; Uzoka, F. M.; Attai, K.	A spatio-graphnet model for real-time contact tracing of CoVID-19 infection in resource limited settings	1		2020	4th International Conference on Medical and Health Informatics, ICMHI 2020;: 208-217, 2020.	Scopus
	Michael J Plank; Rachelle N Binny; Shaun C Hendy; Audrey Lustig; Alex James; Nicholas Steyn	A stochastic model for COVID-19 spread and the effects of Alert Level 4 in Aotearoa New Zealand	0		2020		PREPRINT-MEDRXIV
	Lei, Ruipeng; Qiu, Renzong	A Strategy to Prevent and Control Zoonoses?	0		2020	Hastings Cent Rep;50(3): 73-74, 2020 May.	MEDLINE
	Alex James; Michael J Plank; Rachelle N Binny; Kate Hannah; Shaun C Hendy; Audrey Lustig; Nicholas Steyn	A structured model for COVID-19 spread: modelling age and healthcare inequities	1		2020		PREPRINT-MEDRXIV
	James, A; Plank, M J; Binny, R N; Lustig, A; Hannah, K; Hendy, S C; Steyn, N	A structured model for COVID-19 spread: modelling age and healthcare inequities.	1	1	2021	Math Med Biol;2021 May 17.	MEDLINE
	Wen, H.; Zhao, Q.; Lin, Z.; Xuan, D.; Shroff, N.	A study of the privacy of COVID-19 contact tracing apps	0		2020	Lect. Notes Inst. Comput. Sci. Soc. Informatics Telecommun. Eng.; 335:297-317, 2020.	Scopus
	Ali, A. S.; Zaaba, Z. F.	A Study on Contact Tracing Apps for Covid-19: Privacy and Security Perspective	0		2021	Webology; 18(1):341-359, 2021.	Scopus
	Michaela A. C. Vollmer; Swapnil Mishra; H Juliette T Unwin; Axel Gandy; Thomas A Mellan; Valerie Bradley; Harrison Zhu; Helen Coupland; Iwona Hawryluk; Michael Hutchinson; Oliver Ratmann; Melodie Monod; Patrick Walker; Charlie Whittaker; Lorenzo Cattarino; Constance Ciavarella; Lucia Cilloni; Kylie Ainslie; Marc Baguelin; Sangeeta Bhatia; Adhiratha Boonyasiri; Nicholas Brazeau; Giovanni Charles; …	A sub-national analysis of the rate of transmission of COVID-19 in Italy	0		2020		PREPRINT-MEDRXIV
	Emody-Kiss, Blanka; Pataki, Ãgnes; Deli, GÃ¡bor; Papp, SÃ¡ndor; MÃ¡tyus, MÃ¡ria; Fent, JÃ¡nos	A summary of characteristics of the first wave of new type coronavirus epidemic and potential association with tuberculosis vaccination/ Az Ãºj koronavÃ­rus okozta jÃ¡rvÃ¡ny elso hullÃ¡mÃ¡nak jellemzoi Ã©s esetleges kapcsolata a tuberkulÃ³zis elleni oltottsÃ¡ggal.	0		2021	Orv Hetil;162(4): 123-134, 2021 01 24.	MEDLINE
	Lam, Ho Yeung; Lam, Tsz Sum; Wong, Chi Hong; Lam, Wing Hang; Mei, Emily Leung Chi; Kuen, Yonnie Lam Chau; Wai, Winnie Lau Tin; Hin, Billy Ho Chi; Wong, Ka Hing; Chuang, Shuk Kwan	A superspreading event involving a cluster of 14 coronavirus disease 2019 (COVID-19) infections from a family gathering in Hong Kong Special Administrative Region SAR (China).	0		2020	Western Pac Surveill Response J;11(4): 36-40, 2020.	MEDLINE
	L Reichert, S Brack, B Scheuermann	A survey of automatic contact tracing approaches using Bluetooth Low Energy	0		2021	ACM Transactions on Computing …	dl.acm.org	https://dl.acm.org/doi/abs/10.1145/3444847	https://scholar.google.com/scholar?cites=3671394050485995723&as_sdt=2005&sciodt=2007&hl=en	330	7/18/2021 14:36		10.1145/3444847							1	1	0	3	1	… and its infrastructure can be run by the HA or by a third party such as a contractor … A Survey of Automatic Contact Tracing Approaches Using Bluetooth Low Energy • 18:9 Fig … The Indian government developed an app called Aarogya Setu [89] to mitigate the spread of Covid-19 …	https://eprint.iacr.org/2020/672.pdf	https://scholar.google.com/scholar?q=related:y0iz4W9p8zIJ:scholar.google.com/&scioq=covid+contract+tracing+app*%7Ccovid+mobile+phone+contact+tracing+app*+impact%7Cevaluation%7Ceffectiveness&hl=en&as_sdt=2007&as_ylo=2019&as_yhi=2021
	TS Raghuveer, RE Zackula…	A survey of County Health Departments of Kansas regarding COVID-19	1		2020	Kansas Journal of …	ncbi.nlm.nih.gov	https://www.ncbi.nlm.nih.gov/pmc/articles/pmc7266510/	https://scholar.google.com/scholar?cites=5454980543280036859&as_sdt=2005&sciodt=2007&hl=en	409	7/18/2021 14:36	HTML								1	1	0	3	1	… weekly emails, 20, 28.6. If test results are positive for COVID19 what is (or will be) your response: 6, recommend to self-isolate at home for 14 days, 7, 9.7 … Some got the information regarding COVID-19 by visiting the KDHE website (https://coronavirus.kdheks.gov) …	https://www.ncbi.nlm.nih.gov/pmc/articles/pmc7266510/	https://scholar.google.com/scholar?q=related:-7vfAuf7s0sJ:scholar.google.com/&scioq=covid+contract+tracing+app*%7Ccovid+mobile+phone+contact+tracing+app*+impact%7Cevaluation%7Ceffectiveness&hl=en&as_sdt=2007&as_ylo=2019&as_yhi=2021
	Raghuveer, Talkad S; Zackula, Rosey E; Wittler, Robert R	A Survey of County Health Departments of Kansas Regarding COVID-19.	1	1	2020	Kans J Med;13: 112-126, 2020.	MEDLINE
	Ahmed, Nadeem; Michelin, Regio A.; Xue, Wanli; Ruj, Sushmita; Malaney, Robert; Kanhere, Salil S.; Seneviratne, Aruna; Hu, Wen; Janicke, Helge; Jha, Sanjay K.	A Survey of COVID-19 Contact Tracing Apps	1	1	2020	IEEE Access;(8): 134577-134601, 2020.	ELSEVIER
	N Ahmed, RA Michelin, W Xue, S Ruj, R Malaney…	A survey of COVID-19 contact tracing apps	1		2020	IEEE …	ieeexplore.ieee.org	https://ieeexplore.ieee.org/abstract/document/9144194/	https://scholar.google.com/scholar?cites=18001482078366135981&as_sdt=2005&sciodt=2007&hl=en	19	7/18/2021 14:36									194	194	32	6	1	… the worldwide outbreak of the pandemic caused by Severe Acute Respiratory Syndrome Coronavirus 2 (SARS … user who can eavesdrop, would be able to identify a COVID-19 positive … user concern relates to the government using the data for purposes other than contact tracing …	https://ieeexplore.ieee.org/iel7/6287639/8948470/09144194.pdf	https://scholar.google.com/scholar?q=related:rfaSB5Mc0vkJ:scholar.google.com/&scioq=covid+contract+tracing+app*%7Ccovid+mobile+phone+contact+tracing+app*+impact%7Cevaluation%7Ceffectiveness&hl=en&as_sdt=2007&as_ylo=2019&as_yhi=2021
	B Sowmiya, VS Abhijith, S Sudersan, RSJ Sundar…	A Survey on Security and Privacy Issues in Contact Tracing Application of Covid-19	1		2021	SN computer …	Springer	https://link.springer.com/article/10.1007/s42979-021-00520-z	https://scholar.google.com/scholar?cites=6762309317558356150&as_sdt=2005&sciodt=2007&hl=en	64	7/18/2021 14:36	HTML	10.1007/s42979-021-00520-z							4	4	1	5	1	… Several countries have different apps for contract tracing … from dynamic keys which changes every 24 h. A knock-on effect, England launched “The NHS COVID-19 app … codes and register their names and mobile numbers, so that if the infected case of coronavirus disease was …	https://link.springer.com/article/10.1007/s42979-021-00520-z	https://scholar.google.com/scholar?q=related:tkhh_n6M2F0J:scholar.google.com/&scioq=covid+contract+tracing+app*%7Ccovid+mobile+phone+contact+tracing+app*+impact%7Cevaluation%7Ceffectiveness&hl=en&as_sdt=2007&as_ylo=2019&as_yhi=2021
	Sowmiya, B.; Abhijith, V. S.; Sudersan, S.; Sakthi Jaya Sundar, R.; Thangavel, M.; Varalakshmi, P.	A Survey on Security and Privacy Issues in Contact Tracing Application of Covid-19	1	1	2021	Sn Computer Science; 2(3):136, 2021.	MEDLINE
	Davalbhakta S., Advani S., Kumar S., Agarwal V., Bhoyar S., Fedirko E., Misra D.P., Goel A., Gupta L., Agarwal V.	A Systematic Review of Smartphone Applications Available for Corona Virus Disease 2019 (COVID19) and the Assessment of their Quality Using the Mobile Application Rating Scale (MARS)	1		2020	Journal of Medical Systems
	Davalbhakta, Samira; Advani, Shailesh; Kumar, Shobhit; Agarwal, Vishwesh; Bhoyar, Samruddhi; Fedirko, Elizabeth; Misra, Durga Prasanna; Goel, Ashish; Gupta, Latika; Agarwal, Vikas	A Systematic Review of Smartphone Applications Available for Corona Virus Disease 2019 (COVID19) and the Assessment of their Quality Using the Mobile Application Rating Scale (MARS).	1	1	2020	J Med Syst;44(9): 164, 2020 Aug 10.	MEDLINE
	Samira Davalbhakta; Shailesh Advani; Shobhit Kumar; Vishwesh Agarwal; Samruddhi Bhoyar; Elizabeth Fedirko; Durga Misra; Ashish Goel; Latika Gupta; Vikas Agarwal	A systematic review of the smartphone applications available for coronavirus disease 2019 (COVID19) and their assessment using the mobile app rating scale (MARS)	1		2020		PREPRINT-MEDRXIV
	Davalbhakta, Samira; Advani, Shailesh; Kumar, Shobhit; Agarwal, Vishwesh; Bhoyar, Samruddhi; Fedirko, Elizabeth; Misra, Durga; Goel, Ashish; Gupta, Latika; Agarwal, Vikas	A systematic review of the smartphone applications available for coronavirus disease 2019 (COVID19) and their assessment using the mobile app rating scale (MARS).	1	1	2020	medRxiv;2020 Jul 04.	MEDLINE
	I Sinclair, R Read	A Timeline of The Plague Year: A Comprehensive Record of the UK Government's Response to the Coronavirus Crisis	0		2021		ueaeprints.uea.ac.uk	https://ueaeprints.uea.ac.uk/id/eprint/79861/1/A_Timeline_of_The_Plague_Year_A_Comprehensive_Record_of_the_UK_Governments_Response_to_Print.pdf		925	7/18/2021 14:36	PDF								0	0	0	2	1	… tracing and case isolation is enough to control a new outbreak of COVID-19 within 3 … with long delays from symptom onset to isolation, fewer cases ascertained by contact tracing, and increasing … published and linked to on its website, which indicated that the coronavirus can be …	https://ueaeprints.uea.ac.uk/id/eprint/79861/1/A_Timeline_of_The_Plague_Year_A_Comprehensive_Record_of_the_UK_Governments_Response_to_Print.pdf
	Garetto, Michele; Leonardi, Emilio; Torrisi, Giovanni Luca	A time-modulated Hawkes process to model the spread of COVID-19 and the impact of countermeasures.	0		2021	Annu Rev Control;2021 Mar 12.	MEDLINE
	Jadidi, MohammadMohsen, Jamshidiha, Saeed, Masroori, Iman, Moslemi, Pegah, Mohammadi, Abbas, Pourahmadi, Vahid	A two-step vaccination technique to limit COVID-19 spread using mobile data	1		2021	Sustainable Cities and Society; 70:102886, 2021.	ScienceDirect
	MM Jadidi, S Jamshidiha, I Masroori, P Moslemi…	A two-step vaccination technique to limit COVID-19 spread using mobile data	1	1	2021	Sustainable Cities and …	Elsevier	https://www.sciencedirect.com/science/article/pii/S221067072100175X	https://scholar.google.com/scholar?cites=1421647671089624799&as_sdt=2005&sciodt=2007&hl=en	502	7/18/2021 14:36									3	3	1	5	1	… for vaccination to achieve the best results in preventing the spread of COVID-19 … by applying predefined criteria (eg number of contacts with other individuals) using the contact tracing graph model … and if they come in contact with an infected person they may contract the disease …	https://www.ncbi.nlm.nih.gov/pmc/articles/pmc7999736/	https://scholar.google.com/scholar?q=related:3_YOTwa1uhMJ:scholar.google.com/&scioq=covid+contract+tracing+app*%7Ccovid+mobile+phone+contact+tracing+app*+impact%7Cevaluation%7Ceffectiveness&hl=en&as_sdt=2007&as_ylo=2019&as_yhi=2021
	Mukhsam, Mohamad Hafiz; Jeffree, Mohammad Saffree; Pang, Nicholas Tze Ping; Syed Abdul Rahim, Syed Sharizman; Omar, Azizan; Abdullah, Muhammad Syafiq; Lukman, Khamisah Awang; Giloi, Nelbon; Salvaraji, Loganathan; Abd Karim, Mohd Rahimie; Saupin, Sahipudin; Boon Tat, Yeap; Mohd Hayati, Mohd Firdaus; Ibrahim, Mohd Yusof; Muhamad, Assikin; Zainudin, Syaza Putri	A University-Wide Preparedness Effort in the Alert Phase of COVID-19 Incorporating Community Mental Health and Task-Shifting Strategies: Experience from a Bornean Institute of Higher Learning.	0		2020	Am J Trop Med Hyg;103(3): 1201-1203, 2020 Sep.	MEDLINE
	Aknur Karabay; Askat Kuzdeuov; Michael Lewis; Atakan Huseyin Varol	A Vaccination Simulator for COVID-19: Effective and Sterilizing Immunization Cases.	0		2021		PREPRINT-MEDRXIV
	Friedman D.M., Goldberg J.M., Molinsky R.L., Hanson M.A., Castaño A., Raza S.-S., Janas N., Celano P., Kapoor K., Telaraja J., Torres M.L., Jain N., Wessler J.D.	A virtual cardiovascular care program for prevention of heart failure readmissions in a skilled nursing facility population: Retrospective analysis	0		2021	JMIR Cardio
	Trevino, Jesus; Keswani, Meghana; Pourmand, Ali	A Web-Based Digital Contact Tracing Strategy Addresses Stigma Concerns Among Individuals Evaluated for COVID-19.	0		2021	Telemed J E Health;2021 Jun 03.	MEDLINE
	Eusuf, S. S.; Islam, K. A.; Ali, M. E.; Abdullah, S. M.; Azad, A. S.	A Web-Based System for Efficient Contact Tracing Query in a Large Spatio-Temporal Database	0		2020	GIS Proc. ACM Int. Symp. Adv. Geogr. Inf. Syst.;: 473-476, 2020.	Scopus
	Tilmanne, Anne; De Crombrugghe, Gabrielle; Al-Husni Al-Keilani, Mouna; Le Loc&#039;h, Guillaume; Delvenne, VÃ©ronique; Smeesters, Pierre R	A well-controlled Covid-19 cluster in a semi-closed adolescent psychiatry inpatient facility.	0		2021	Clin Microbiol Infect;27(1): 153-154, 2021 Jan.	MEDLINE
	Nagori, Viral	â€œAarogya Setuâ€: The mobile application that monitors and mitigates the risks of COVID-19 pandemic spread in India	0		2021	Journal of Information Technology Teaching Cases;: 2043886920985863, 2021.	Sage
	Taylor, R.; Griffiths, S.; Portas, L.; Bull, S.; Gees, H.; Gamble, S.	â€œYou guys are good at swabs!â€ Setting up a staff and patient coronavirus testing service using existing sexual health service infrastructure in a large regional teaching hospital	0		2020	International Journal of STD and AIDS; 31(SUPPL 12):85, 2020.	EMBASE
	T Dhar	Aarogya Setu-Carrying your privacy in your hands?	0		2020	Available at SSRN 3614506	papers.ssrn.com	https://papers.ssrn.com/sol3/papers.cfm?abstract_id=3614506	https://scholar.google.com/scholar?cites=7791485569254322572&as_sdt=2005&sciodt=2007&hl=en	353	7/18/2021 14:36									4	4	4	1	1	… to enable people to assess for themselves the risk of their catching the Corona Virus infection by … Contract tracing apps can only be legitimised by relying on a voluntary adoption by its users … i. Trace Together is the covid tracing app of Singapore runs on Bluetooth technology …		https://scholar.google.com/scholar?q=related:jHH8G9jqIGwJ:scholar.google.com/&scioq=covid+contract+tracing+app*%7Ccovid+mobile+phone+contact+tracing+app*+impact%7Cevaluation%7Ceffectiveness&hl=en&as_sdt=2007&as_ylo=2019&as_yhi=2021
	Samuel Altmann; Luke Milsom; Hannah Zillessen; Raffaele Blasone; Frederic Gerdon; Ruben Bach; Frauke Kreuter; Daniele Nosenzo; Severine Toussaert; Johannes Abeler	Acceptability of app-based contact tracing for COVID-19: Cross-country survey evidence	1		2020		PREPRINT-MEDRXIV
4	Altmann S, Milsom L, Zillessen H, Blasone R, Gerdon F, Bach R, Kreuter F, Nosenzo D, Toussaert S, Abeler J.	Acceptability of App-Based Contact Tracing for COVID-19: Cross-Country Survey Study	1	1	2020	JMIR Mhealth Uhealth
	Altmann S., Milsom L., Zillessen H., Blasone R., Gerdon F., Bach R., Kreuter F., Nosenzo D., Toussaert S., Abeler J.	Acceptability of app-based contact tracing for COVID-19: Cross-country survey study	1		2020	JMIR mHealth and uHealth
	Altmann, Samuel; Milsom, Luke; Zillessen, Hannah; Blasone, Raffaele; Gerdon, Frederic; Bach, Ruben; Kreuter, Frauke; Nosenzo, Daniele; Toussaert, SÃ©verine; Abeler, Johannes	Acceptability of App-Based Contact Tracing for COVID-19: Cross-Country Survey Study.	1	1	2020	JMIR Mhealth Uhealth;8(8): e19857, 2020 08 28.	MEDLINE
	Samuel Altmann, Luke Milsom, Hannah Zillessen, Raffaele Blasone, Frederic Gerdon, Ruben Bach, Frauke Kreuter, Daniele Nosenzo, Séverine Toussaert, Johannes Abeler	Acceptability of App-Based Contact Tracing for COVID-19: Cross-Country Survey Study.	1		2020	JMIR mHealth and uHealth				16	7/18/2021 17:52	Journal Article	10.2196/19857	2291-5222		8	8			0	0	0	10	1	The COVID-19 pandemic is the greatest public health crisis of the last 100 years. Countries have responded with various levels of lockdown to save lives and stop health systems from being overwhelmed. At the same time, lockdowns entail large socioeconomic costs. One exit strategy under consideration is a mobile phone app that traces the close contacts of those infected with COVID-19. Recent resea…
	S Mohr, J Cloos	Acceptance of Data Sharing in Smartphone Apps from Key Industries of the Digital Transformation: A Representative Population Survey for Germany	0		2021	MAGKS, Joint Discussion Paper Series in …	papers.ssrn.com	https://papers.ssrn.com/sol3/papers.cfm?abstract_id=3779905		864	7/18/2021 14:36									0	0	0	2	1	… digital contract tracing apps. The aim of these apps has been to inform people about possible risk contacts and thus help to slow down the spread of the pandemic … 2020; Amann et al., 2020; Rowe, 2020). The example of the Covid-19 tracing app illustrates …	https://www.econstor.eu/bitstream/10419/234856/1/dp2021-02.pdf	https://scholar.google.com/scholar?q=related:OXMSEHLcRg8J:scholar.google.com/&scioq=covid+contract+tracing+app*%7Ccovid+mobile+phone+contact+tracing+app*+impact%7Cevaluation%7Ceffectiveness&hl=en&as_sdt=2007&as_ylo=2019&as_yhi=2021
	Schmidt, Mary E.; von Fricken, Michael E.; Wofford, Rachel N.; Libby, Russel C.; Maddox, Peggy J.	Access to Care During a Pandemic: Improving Planning Efforts to Incorporate Community Primary Care Practices and Public Health Stakeholders	0		2020	World Med. Health Policy;3(12): 274-281, 20200901.	ELSEVIER
	Mathevet, Isadora; Ost, Katarina; Traverson, Lola; Zinszer, Kate; Ridde, ValÃ©ry	Accounting for health inequities in the design of contact tracing interventions: A rapid review.	0		2021	Int J Infect Dis;106: 65-70, 2021 May.	MEDLINE
	Tsang, Tim K; Wu, Peng; Lau, Eric H Y; Cowling, Benjamin J	Accounting for imported cases in estimating the time-varying reproductive number of COVID-19 in Hong Kong.	0		2021	J Infect Dis;2021 Jun 04.	MEDLINE
	Li, Zhongjie; Chen, Qiulan; Feng, Luzhao; Rodewald, Lance; Xia, Yinyin; Yu, Hailiang; Zhang, Ruochen; An, Zhijie; Yin, Wenwu; Chen, Wei; Qin, Ying; Peng, Zhibin; Zhang, Ting; Ni, Daxin; Cui, Jinzhao; Wang, Qing; Yang, Xiaokun; Zhang, Muli; Ren, Xiang; Wu, Dan; Sun, Xiaojin; Li, Yuanqiu; Zhou, Lei; Qi, Xiaopeng; Song, Tie; Gao, George F; Feng, Zijian	Active case finding with case management: the key to tackling the COVID-19 pandemic.	0		2020	Lancet;396(10243): 63-70, 2020 07 04.	MEDLINE
	Burke, Rachel M; Midgley, Claire M; Dratch, Alissa; Fenstersheib, Marty; Haupt, Thomas; Holshue, Michelle; Ghinai, Isaac; Jarashow, M Claire; Lo, Jennifer; McPherson, Tristan D; Rudman, Sara; Scott, Sarah; Hall, Aron J; Fry, Alicia M; Rolfes, Melissa A	Active Monitoring of Persons Exposed to Patients with Confirmed COVID-19 - United States, January-February 2020.	0		2020	MMWR Morb Mortal Wkly Rep;69(9): 245-246, 2020 Mar 06.	MEDLINE
	Campbell, Jonathon R; Uppal, Aashna; Oxlade, Olivia; Fregonese, Federica; Bastos, Mayara Lisboa; Lan, Zhiyi; Law, Stephanie; Oh, Chi Eun; Russell, W Alton; Sulis, Giorgia; Winters, Nicholas; Yanes-Lane, Mercedes; Brisson, Marc; Laszlo, Sonia; Evans, Timothy G; Menzies, Dick	Active testing of groups at increased risk of acquiring SARS-CoV-2 in Canada: costs and human resource needs.	0		2020	CMAJ;192(40): E1146-E1155, 2020 10 05.	MEDLINE
	Nguyen, T-A; Cuong, Q N; Kim, A L T; Huong, T N; Nguyen, H N; Fox, G J; Marks, G B	Adapting a TB contact investigation strategy for COVID-19.	0		2020	Int J Tuberc Lung Dis;24(5): 548-550, 2020 05 01.	MEDLINE
	Olayiwola, O. M.; Ajayi, A. O.; Onifade, O. C.; Wale-Orojo, O.; Ajibade, B.	Adaptive cluster sampling with model based approach for estimating total number of hidden COVID-19 carriers in Nigeria	0		2020	Statistical Journal of the IAOS; 36(S1):S103-S109, 2020.	Scopus
	Arthur, Ronan F; Jones, James H; Bonds, Matthew H; Ram, Yoav; Feldman, Marcus W	Adaptive social contact rates induce complex dynamics during epidemics.	0		2021	PLoS Comput Biol;17(2): e1008639, 2021 02.	MEDLINE
	Baggett, Travis P; Racine, Melanie W; Lewis, Elizabeth; De Las Nueces, Denise; O&#039;Connell, James J; Bock, Barry; Gaeta, Jessie M	Addressing COVID-19 Among People Experiencing Homelessness: Description, Adaptation, and Early Findings of a Multiagency Response in Boston.	0		2020	Public Health Rep;135(4): 435-441, 2020.	MEDLINE
	Jayasinghe, Saroj M. D. PhD, Weerawarana, Sanjiva PhD, Jayaweera, Dushyantha T. M. D.	Addressing COVID-19 in Resource-Poor Settings: Comparing the Experiences of Vietnam and Sri Lanka	0		2021	American Journal of Public Health; 111(3):387-389, 2021.	ProQuest Central
	F Ros, R Kush, C Friedman, E Gil Zorzo, P Rivero Corte…	Addressing the Covid‐19 pandemic and future public health challenges through global collaboration and a data‐driven systems approach	0		2021		Wiley Online Library	https://onlinelibrary.wiley.com/doi/abs/10.1002/lrh2.10253	https://scholar.google.com/scholar?cites=16251123985315407268&as_sdt=2005&sciodt=2007&hl=en	461	7/18/2021 14:36		10.1002/lrh2.10253							2	2	0	6	1	… Antigen tests may be misleading since they are not specific for coronavirus. Test kits normally … announced on 4 June 2020 laboratory reporting requirements of test results for Covid … Contact tracing, which is now receiving significant attention (28, 22, 24), is an area ripe …	https://onlinelibrary.wiley.com/doi/pdf/10.1002/lrh2.10253	https://scholar.google.com/scholar?q=related:pCWOmSmXh-EJ:scholar.google.com/&scioq=covid+contract+tracing+app*%7Ccovid+mobile+phone+contact+tracing+app*+impact%7Cevaluation%7Ceffectiveness&hl=en&as_sdt=2007&as_ylo=2019&as_yhi=2021
	AR Davies, M Honeyman, B Gann	Addressing the Digital Inverse Care Law in the Time of COVID-19: Potential for Digital Technology to Exacerbate or Mitigate Health Inequalities	0		2021	Journal of Medical Internet Research	jmir.org	https://www.jmir.org/2021/4/e21726/		493	7/18/2021 14:36	HTML								0	0	0	3	1	Digital technologies have been transforming methods of health care delivery and have been embraced within the health, social, and public response to the COVID-19 pandemic. However, this has directed attention to the “inverse information law” (also called “digital inverse care …	https://www.jmir.org/2021/4/e21726/	https://scholar.google.com/scholar?q=related:oJSytm3k_30J:scholar.google.com/&scioq=covid+contract+tracing+app*%7Ccovid+mobile+phone+contact+tracing+app*+impact%7Cevaluation%7Ceffectiveness&hl=en&as_sdt=2007&as_ylo=2019&as_yhi=2021
	Smith, Louise E; Potts, Henry W W; AmlÃ´t, Richard; Fear, Nicola T; Michie, Susan; Rubin, G James	Adherence to the test, trace, and isolate system in the UK: results from 37 nationally representative surveys.	0		2021	BMJ;372: n608, 2021 03 31.	MEDLINE
5	M Walrave, C Waeterloos…	Adoption of a contact tracing app for containing COVID-19: a health belief model approach	1	1	2020	JMIR public health and …	publichealth.jmir.org	https://publichealth.jmir.org/2020/3/e20572/?utm_source=TrendMD&utm_medium=cpc&utm_campaign=JMIR_TrendMD_1	https://scholar.google.com/scholar?cites=18274101756120349028&as_sdt=2005&sciodt=2007&hl=en	26	7/18/2021 14:36	HTML								46	46	15	3	1	… factors that can influence citizens' willingness to use an app that traces contact with COVID … benefits—in this case, the expected positive consequences of using the COVID-19 app … However, in the current debate on tracing apps, some have voiced concerns about the protection of …	https://publichealth.jmir.org/2020/3/e20572/?utm_source=TrendMD&utm_medium=cpc&utm_campaign=JMIR_TrendMD_1	https://scholar.google.com/scholar?q=related:ZDnlErqmmv0J:scholar.google.com/&scioq=covid+contract+tracing+app*%7Ccovid+mobile+phone+contact+tracing+app*+impact%7Cevaluation%7Ceffectiveness&hl=en&as_sdt=2007&as_ylo=2019&as_yhi=2021
	Walrave M, Waeterloos C, Ponnet K.	Adoption of a Contact Tracing App for Containing COVID-19: A Health Belief Model Approach	1		2020	JMIR Public Health Surveill
	Walrave, Michel; Waeterloos, Cato; Ponnet, Koen	Adoption of a Contact Tracing App for Containing COVID-19: A Health Belief Model Approach.	1	1	2020	JMIR Public Health Surveill;6(3): e20572, 2020 09 01.	MEDLINE
	E Seto, P Challa, P Ware	Adoption of COVID-19 Contact Tracing Apps: A Balance Between Privacy and Effectiveness	1		2021	Journal of Medical Internet Research	ncbi.nlm.nih.gov	https://www.ncbi.nlm.nih.gov/pmc/articles/PMC7935397/		7	7/18/2021 14:36	HTML								0	0	0	3	1	… Google. [2020-12-12]. https://www.google.com/covid19/exposurenotifications/. 30 … Government of Canada. [2020-12-19]. https://www.canada.ca/en/public-health/services/diseases/coronavirus- disease-covid-19/covid-alert/help.html. 36. TraceTogether, safer together …	https://www.ncbi.nlm.nih.gov/pmc/articles/PMC7935397/	https://scholar.google.com/scholar?q=related:A_ZVnh3JDIAJ:scholar.google.com/&scioq=covid+contract+tracing+app*%7Ccovid+mobile+phone+contact+tracing+app*+impact%7Cevaluation%7Ceffectiveness&hl=en&as_sdt=2007&as_ylo=2019&as_yhi=2021
	Seto, Emily; Challa, Priyanka; Ware, Patrick	Adoption of COVID-19 Contact Tracing Apps: A Balance Between Privacy and Effectiveness.	1	1	2021	J Med Internet Res;23(3): e25726, 2021 03 04.	MEDLINE
	Sean M Kinahan; David B Silcott; Blake E Silcott; Ryan M Silcott; Peter J Silcott; Braden J Silcott; Steven L Distelhorst; Vicki L Herrera; Danielle N Rivera; Kevin K Crown; Gabriel A Lucero; Joshua Santarpia	Aerosol tracer testing in the cabin of wide-bodied Boeing 767 and 777 aircraft to simulate exposure potential of infectious particulate such as SARS-CoV-2	0		2021		PREPRINT-MEDRXIV
	CC Walther	Affected Dimensions	0		2021	Development and Connection in the Time of COVID-19	Springer	https://link.springer.com/chapter/10.1007/978-3-030-53641-1_3		886	7/18/2021 14:36		10.1007/978-3-030-53641-1_3							0	0	0	1	1	… From a purely epidemiological point of view, access to a coronavirus is equal … In many countries, COVID-19 has damaged the delicate fabric of an already frail social contract … In terms of online behavior, already staggering utilization figures were boosted further by COVID-19 …		https://scholar.google.com/scholar?q=related:zT3T2Qfk-Y4J:scholar.google.com/&scioq=covid+contract+tracing+app*%7Ccovid+mobile+phone+contact+tracing+app*+impact%7Cevaluation%7Ceffectiveness&hl=en&as_sdt=2007&as_ylo=2019&as_yhi=2021
	Hagan, John Elvis; Ahinkorah, Bright Opoku; Seidu, Abdul-Aziz; Ameyaw, Edward Kwabena; Schack, Thomas	Africa&#039;s COVID-19 Situation in Focus and Recent Happenings: A Mini Review.	0		2020	Front Public Health;8: 573636, 2020.	MEDLINE
	N Levy, J Savulescu	After the pandemic: new responsibilities	0		2021	Public Health Ethics	ncbi.nlm.nih.gov	https://www.ncbi.nlm.nih.gov/pmc/articles/PMC7989173/		748	7/18/2021 14:36	HTML								0	0	0	2	1	… employed people may simply go unpaid; those on zero-hour contracts risk losing … Mandatory contact tracing apps would be effective at promoting public health, though they face community … depths and persistence of the cognitive impairments associated with COVID entail that …	https://www.ncbi.nlm.nih.gov/pmc/articles/PMC7989173/	https://scholar.google.com/scholar?q=related:jWPKDtkOOa0J:scholar.google.com/&scioq=covid+contract+tracing+app*%7Ccovid+mobile+phone+contact+tracing+app*+impact%7Cevaluation%7Ceffectiveness&hl=en&as_sdt=2007&as_ylo=2019&as_yhi=2021
	Hoekstra, Kenneth A; Bedrick, Anne	After the Test: Contact Tracing.	0		2020	Clin Chem;66(12): 1579-1580, 2020 12 01.	MEDLINE
	Juanjuan Zhang; Maria Litvinova; Yuxia Liang; Yan Wang; Wei Wang; Shanlu Zhao; Qianhui Wu; Stefano Merler; Cecile Viboud; Alessandro Vespignani; Marco Ajelli; Hongjie Yu	Age profile of susceptibility, mixing, and social distancing shape the dynamics of the novel coronavirus disease 2019 outbreak in China	0		2020		PREPRINT-MEDRXIV
	Pung, Rachael; Park, Minah; Cook, Alex R; Lee, Vernon J	Age-related risk of household transmission of COVID-19 in Singapore.	0		2021	Influenza Other Respir Viruses;15(2): 206-208, 2021 03.	MEDLINE
	Poletti, Piero; Tirani, Marcello; Cereda, Danilo; Trentini, Filippo; Guzzetta, Giorgio; Marziano, Valentina; Buoro, Sabrina; Riboli, Simona; Crottogini, Lucia; Piccarreta, Raffaella; Piatti, Alessandra; Grasselli, Giacomo; Melegaro, Alessia; Gramegna, Maria; Ajelli, Marco; Merler, Stefano	Age-specific SARS-CoV-2 infection fatality ratio and associated risk factors, Italy, February to April 2020.	0		2020	Euro Surveill;25(31)2020 08.	MEDLINE
	Richard, Quentin; Alizon, Samuel; Choisy, Marc; Sofonea, Mircea T; Djidjou-Demasse, RamsÃ¨s	Age-structured non-pharmaceutical interventions for optimal control of COVID-19 epidemic.	0		2021	PLoS Comput Biol;17(3): e1008776, 2021 03.	MEDLINE
	Narla N.P., Surmeli A., Kivlehan S.M.	Agile application of digital health interventions during the covid-19 refugee response	0		2020	Annals of Global Health
	B Sookman	AI and contact tracing: How to protect privacy while fighting the COVID-19 pandemic	0		2020		macdonaldlaurier.ca	https://macdonaldlaurier.ca/files/pdf/20200416_COVID-Privacy_Sookman_COMMENTARY_FWeb.pdf	https://scholar.google.com/scholar?cites=10864678254278831263&as_sdt=2005&sciodt=2007&hl=en	178	7/18/2021 14:36	BOOK								2	2	2	1	1	… com/ sites/startupnationcentral/2020/04/13/israeli-startups-artificial-intelligence-covid19- coronavirus/#25be80784567 … washingtonpost.com/technology/2020/03/19/privacy-coronavirus- phone-data … financialpost.com/news/opinion-the-world-must-adopt-a-simple-covid-19- test …	https://macdonaldlaurier.ca/files/pdf/20200416_COVID-Privacy_Sookman_COMMENTARY_FWeb.pdf	https://scholar.google.com/scholar?q=related:n2wzCU8Xx5YJ:scholar.google.com/&scioq=covid+contract+tracing+app*%7Ccovid+mobile+phone+contact+tracing+app*+impact%7Cevaluation%7Ceffectiveness&hl=en&as_sdt=2007&as_ylo=2019&as_yhi=2021
	A Wee, M Findlay	AI and Data Use: Surveillance Technology and Community Disquiet in the Age of COVID-19	0		2020	SMU Centre for AI & Data Governance …	caidg.smu.edu.sg	https://caidg.smu.edu.sg/sites/caidg.smu.edu.sg/files/research/SSRN-id3715993.pdf	https://scholar.google.com/scholar?cites=1143891192096954306&as_sdt=2005&sciodt=2007&hl=en	643	7/18/2021 14:36	PDF								1	1	1	2	1	… 19 Contact Tracing Efforts' (CNA) <https://www.channelnewsasia.com/news/singapore/covid19- trace-together-mobile-app-contact- tracing-coronavirus-12560616> accessed 7 … The Straits Times, 3 August 2020) <https://www.straitstimes.com/singapore/covid-19-gps …	https://caidg.smu.edu.sg/sites/caidg.smu.edu.sg/files/research/SSRN-id3715993.pdf	https://scholar.google.com/scholar?q=related:whejhvrq3w8J:scholar.google.com/&scioq=covid+contract+tracing+app*%7Ccovid+mobile+phone+contact+tracing+app*+impact%7Cevaluation%7Ceffectiveness&hl=en&as_sdt=2007&as_ylo=2019&as_yhi=2021
	Unnithan, C.; Hardy, J.; Lilley, N.	AI for Covid-19: Conduits for Public Health Surveillance	0		2021	Lecture Notes on Data Engineering and Communications Technologies; 60:9-17, 2021.	Scopus
	Hempel, S; Burke, R V; Hochman, M; Thompson, G; Brothers, A; Shin, J; Motala, A; Larkin, J; Bolshakova, M; Fu, N; Ringel, J	Allocation of Scarce Resources in a Pandemic: Rapid Systematic Review Update of Strategies for Policy Makers.	0		2021	J Clin Epidemiol;2021 May 25.	MEDLINE
	S Baack, CM Bohdanova, M Monteiro…	Alternative Data Governance Approaches: Global Landscape Scan and Analysis	0		2020	Mozilla Foundation …	assets.mofoprod.net	https://assets.mofoprod.net/network/documents/DataGovernanceApproaches.pdf		964	7/18/2021 14:36	PDF								0	0	0	4	1	… COVID-19 contact tracing app that preserves privacy … Europe The combination of smart rules running on distributed ledger technologies will produce a platform that is fully decentralized and allows flexible, extensible data governance …	https://assets.mofoprod.net/network/documents/DataGovernanceApproaches.pdf	https://scholar.google.com/scholar?q=related:PMyLZtUGSNEJ:scholar.google.com/&scioq=covid+contract+tracing+app*%7Ccovid+mobile+phone+contact+tracing+app*+impact%7Cevaluation%7Ceffectiveness&hl=en&as_sdt=2007&as_ylo=2019&as_yhi=2021
	KD Booher, MB Robins	American Privacy Law at the Dawn of a New Decade (and the CCPA and COVID-19): Overview and Practitioner Critique	0		2020	Marq. Intell. Prop. L. Rev.	HeinOnline	https://heinonline.org/hol-cgi-bin/get_pdf.cgi?handle=hein.journals/marq24&section=15	https://scholar.google.com/scholar?cites=16956945158452655417&as_sdt=2005&sciodt=2007&hl=en	846	7/18/2021 14:36									1	1	1	2	1	… ap- ple.com/newsroom/2020/04/apple-and-google-partner-on-covid- 19-contact-tracing- technology … this issue has assumed even greater significance in the wake of COVID-19, as … capable of maintaining appropriate safeguards, and requires those safeguards by contract; and (6 …	https://scholarship.law.marquette.edu/cgi/viewcontent.cgi?article=1363&context=iplr	https://scholar.google.com/scholar?q=related:ObVZpccrU-sJ:scholar.google.com/&scioq=covid+contract+tracing+app*%7Ccovid+mobile+phone+contact+tracing+app*+impact%7Cevaluation%7Ceffectiveness&hl=en&as_sdt=2007&as_ylo=2019&as_yhi=2021
3	E Hargittai, EM Redmiles, J Vitak, M Zimmer	Americans' willingness to adopt a COVID-19 tracking app	0		2020	First Monday	zora.uzh.ch	https://www.zora.uzh.ch/id/eprint/198207/	https://scholar.google.com/scholar?cites=13233643790934411871&as_sdt=2005&sciodt=2007&hl=en	1	3/20/2022 14:42									29	145	7	4	2	The COVID-19 global pandemic led governments, health agencies, and technology companies to work on solutions to minimize the spread of the disease. One such solution concerns contact-tracing apps whose utility is tied to widespread adoption. Using survey data collected a few weeks into lockdown measures in the United States, we explore Americans' willingness to install a COVID-19 tracking app. Sp…	https://www.zora.uzh.ch/id/eprint/198207/1/Hargittai_View_of_Americans__willingness_to_adopt_a_COVID-19_tracking_app___First_Monday.pdf	https://scholar.google.com/scholar?q=related:XwqzuulYp7cJ:scholar.google.com/&scioq=americans+willingness+to+adopt+a+%22covid+19%22+tracking+app&hl=en&as_sdt=2007&as_ylo=2020&as_yhi=2022
	Zhang, Baobao; Kreps, Sarah; McMurry, Nina; McCain, R Miles	Americans&#039; perceptions of privacy and surveillance in the COVID-19 pandemic.	0		2020	PLoS One;15(12): e0242652, 2020.	MEDLINE
	Z Desson, E Weller…	Ammi	0			Mehdi An analysis of …	northumbria-test.eprints-hosting.org	http://northumbria-test.eprints-hosting.org/id/eprint/46309/2/1_s2.0_S2211883720300940_main.pdf		796	7/18/2021 14:36	PDF								0	0	0	3		… Pharmacy and Prescription Medication System Private, dispensing-based contracts plus other services, traditionally done in … 8. Proportion of Covid-19 cases and deaths affecting males in France, Belgium and … women in all three countries were more likely to contract it, driven in …	http://northumbria-test.eprints-hosting.org/id/eprint/46309/2/1_s2.0_S2211883720300940_main.pdf	https://scholar.google.com/scholar?q=related:YlSKvFXSI3AJ:scholar.google.com/&scioq=covid+contract+tracing+app*%7Ccovid+mobile+phone+contact+tracing+app*+impact%7Cevaluation%7Ceffectiveness&hl=en&as_sdt=2007&as_ylo=2019&as_yhi=2021
	Leser, Kendall A; Hay, M Cameron; Henebry, Brian; Virden, John; Patel, Mita; Luttrell-Freeman, Jordan; Bailer, Jennifer	An Academic-Health Department Community Partnership to Expand Disease Investigation and Contact Tracing Capacity and Efficiency During the COVID-19 Pandemic.	0		2021	J Public Health Manag Pract;2021 May 13.	MEDLINE
	Md. Salman Shamil; Farhanaz Farheen; Nabil Ibtehaz; Irtesam Mahmud Khan; M. Sohel Rahman	An Agent Based Modeling of COVID-19: Validation, Analysis, and Recommendations	1		2020		PREPRINT-MEDRXIV
	Jouni T Tuomisto; Juha YrjÃ¶lÃ¤; Mikko Kolehmainen; Juhani Bonsdorff; Jami Pekkanen; Tero Tikkanen	An agent-based epidemic model REINA for COVID-19 to identify destructive policies	0		2020		PREPRINT-MEDRXIV
	Shamil, Md Salman; Farheen, Farhanaz; Ibtehaz, Nabil; Khan, Irtesam Mahmud; Rahman, M Sohel	An Agent-Based Modeling of COVID-19: Validation, Analysis, and Recommendations.	1	1	2021	Cognit Comput;: 1-12, 2021 Feb 19.	MEDLINE
	Sharma, S.; Jain, A.	An algorithm to identify the positive COVID-19 cases using genetic algorithm (GABFCov 19)	0		2021	Journal of Interdisciplinary Mathematics; 24(1):109-124, 2021.	Scopus
	Z Desson, E Weller, P McMeekin, M Ammi	An analysis of	0		2020		core.ac.uk	https://core.ac.uk/download/pdf/347804782.pdf		758	7/18/2021 14:36	PDF								0	0	0	4	1	… Pharmacy and Prescription Medication System Private, dispensing-based contracts plus other services, traditionally done in … 8. Proportion of Covid-19 cases and deaths affecting males in France, Belgium and … women in all three countries were more likely to contract it, driven in …	https://core.ac.uk/download/pdf/347804782.pdf	https://scholar.google.com/scholar?q=related:lgnw67mL6VYJ:scholar.google.com/&scioq=covid+contract+tracing+app*%7Ccovid+mobile+phone+contact+tracing+app*+impact%7Cevaluation%7Ceffectiveness&hl=en&as_sdt=2007&as_ylo=2019&as_yhi=2021
	Sengupta, Pooja; Ganguli, Bhaswati; SenRoy, Sugata; Chatterjee, Aditya	An analysis of COVID-19 clusters in India : Two case studies on Nizamuddin and Dharavi.	0		2021	BMC Public Health;21(1): 631, 2021 03 31.	MEDLINE
	Z Desson, E Weller, P McMeekin, M Ammi	An analysis of the policy responses to the COVID-19 pandemic in France, Belgium, and Canada	0		2020	Health Policy and Technology	Elsevier	https://www.sciencedirect.com/science/article/pii/S2211883720300940	https://scholar.google.com/scholar?cites=2697721996579158009&as_sdt=2005&sciodt=2007&hl=en	476	7/18/2021 14:36	HTML								13	13	3	4	1	… Pharmacy and Prescription Medication System, Private, dispensing-based contracts plus other services, traditionally done in general practice … 1), Covid-19 cases were confirmed as early as December 27th [32], but the source of the primary outbreak was traced back to a large …	https://www.sciencedirect.com/science/article/pii/S2211883720300940	https://scholar.google.com/scholar?q=related:-bfb3Nw7cCUJ:scholar.google.com/&scioq=covid+contract+tracing+app*%7Ccovid+mobile+phone+contact+tracing+app*+impact%7Cevaluation%7Ceffectiveness&hl=en&as_sdt=2007&as_ylo=2019&as_yhi=2021
	Fillmore, Nathanael R; Elbers, Danne C; La, Jennifer; Feldman, Theodore C; Sung, Feng-Chi; Hall, Robert B; Nguyen, Vinh; Link, Nicholas; Zwolinski, Robert; Dipietro, Svitlana; Miller, Steven J; Aleksanyan, Anahit; Goryachev, Sergey D; Corcoran, Paul; Bergstrom, Steven J; Parenteau, Michael A; Sprague, Robert S; Thornton, David J; Driver, Jane A; Strymish, Judith M; Evans, Stewart; Colonna, Benjam…	An application to support COVID-19 occupational health and patient tracking at a Veterans Affairs medical center.	0		2020	J Am Med Inform Assoc;27(11): 1716-1720, 2020 11 01.	MEDLINE
	PK Lahiri, R Mandal, S Banerjee, U Biswas	An approach towards developments of smart COVID-19 patient's management and triaging using blockchain framework	0		2020		researchsquare.com	https://www.researchsquare.com/article/rs-70583/latest.pdf		617	7/18/2021 14:36	PDF								0	0	0	4	1	… It is implemented on Ethereum based smart contract. 4.6 Healthcare.sol … [Accessed 25 May 2020]. 5. K. Warner and SA Nowais, ”Coronavirus: Doctors urge public to help track Covid- 19 cases with tracing app,” The National, 28 April 2020. [Online] …	https://www.researchsquare.com/article/rs-70583/latest.pdf	https://scholar.google.com/scholar?q=related:RdEzgeWT8qAJ:scholar.google.com/&scioq=covid+contract+tracing+app*%7Ccovid+mobile+phone+contact+tracing+app*+impact%7Cevaluation%7Ceffectiveness&hl=en&as_sdt=2007&as_ylo=2019&as_yhi=2021
	E Karaarslan, D Aydın	An artificial intelligence–based decision support and resource management system for COVID-19 pandemic	0		2021	Data Science for COVID-19	Elsevier	https://www.sciencedirect.com/science/article/pii/B9780128245361000290		506	7/18/2021 14:36									0	0	0	2	1	… code concept was firstly used by the Ethereum framework and is named as the “smart contract.” Hyperledger Fabric … On the other hand, the use of AI in the fight against the COVID-19 pandemic has been an … AI applications on diagnosis and also researches on coronavirus gene …	https://www.ncbi.nlm.nih.gov/pmc/articles/pmc8138119/	https://scholar.google.com/scholar?q=related:oEQ0NxEnu0cJ:scholar.google.com/&scioq=covid+contract+tracing+app*%7Ccovid+mobile+phone+contact+tracing+app*+impact%7Cevaluation%7Ceffectiveness&hl=en&as_sdt=2007&as_ylo=2019&as_yhi=2021
	D Morrison, PT Quirk	An Australian Conundrum: Genomic Technology, Data, and the COVIDSafe App	0		2020	Pace Int'l L. Rev.	HeinOnline	https://heinonline.org/hol-cgi-bin/get_pdf.cgi?handle=hein.journals/pacinlwr33&section=4		285	7/18/2021 14:36									0	0	0	2	1	… gov/coronavirus/2019-ncov/prevent-getting-sick/social- distancing.html (last updated Nov … 31 See Open access to facilitate research and information on COVID-19, UNESCO, https ://en.unesco.org/covid19/communicationinformationresponse/opensolutio ns (last visited Nov …	https://digitalcommons.pace.edu/cgi/viewcontent.cgi?article=1404&context=pilr	https://scholar.google.com/scholar?q=related:ZzsL--iDTCEJ:scholar.google.com/&scioq=covid+contract+tracing+app*%7Ccovid+mobile+phone+contact+tracing+app*+impact%7Cevaluation%7Ceffectiveness&hl=en&as_sdt=2007&as_ylo=2019&as_yhi=2021
	Rahman, M. T.; Khan, R. T.; Khandaker, M. R. A.; Sellathurai, M.; Salan, M. S. A.	An Automated Contact Tracing Approach for Controlling Covid-19 Spread Based on Geolocation Data from Mobile Cellular Networks	0		2020	IEEE Access;2020.	Scopus
	D Sella-Villa	An Early Evaluation of the Privacy Impacts of the COVID-19 Pandemic	0		2020	The Business Lawyer	HeinOnline	https://heinonline.org/hol-cgi-bin/get_pdf.cgi?handle=hein.journals/busl76&section=15	https://scholar.google.com/scholar?cites=2548517553379115100&as_sdt=2005&sciodt=2007&hl=en	280	7/18/2021 14:36									2	2	2	1	1	… 10, 2020), https://covid19.lacounty.gov/wp-content/uploads/HOOSafer-at- Home-Order-for … ucdavis.edu/coronavirus/news/sick-posts-social-media-help-early- tracking-covid-19 … gov/coronavirus/2019-ncov/daily-life-coping/managing-stress-anxiety.html ("While social …	https://www.researchgate.net/profile/David-Sella-Villa/publication/351764981_An_Early_Evaluation_of_the_Privacy_Impacts_of_the_COVID-19_Pandemic/links/60a816b292851ca9dcd6c863/An-Early-Evaluation-of-the-Privacy-Impacts-of-the-COVID-19-Pandemic.pdf	https://scholar.google.com/scholar?q=related:XIACUTYnXiMJ:scholar.google.com/&scioq=covid+contract+tracing+app*%7Ccovid+mobile+phone+contact+tracing+app*+impact%7Cevaluation%7Ceffectiveness&hl=en&as_sdt=2007&as_ylo=2019&as_yhi=2021
	C Avery, W Bossert, A Clark, G Ellison…	An economist's guide to epidemiology models of infectious disease	0		2020	Journal of Economic …	aeaweb.org	https://www.aeaweb.org/doi/10.1257/jep.34.4.79	https://scholar.google.com/scholar?cites=6069372221521290149&as_sdt=2005&sciodt=2007&hl=en	995	7/18/2021 14:36		10.1257/jep.34.4.79							41	41	8	5	1	… Second, a susceptible person can contract the disease through contact with a currently infected person … Meanwhile, as the number of COVID-19 cases was ramping up in the United States, alternative predictions were being offered by IHME at the … Source: covid19.healthdata.org …	https://pubs.aeaweb.org/doi/pdf/10.1257/jep.34.4.79	https://scholar.google.com/scholar?q=related:pWNm6eC9OlQJ:scholar.google.com/&scioq=covid+contract+tracing+app*%7Ccovid+mobile+phone+contact+tracing+app*+impact%7Cevaluation%7Ceffectiveness&hl=en&as_sdt=2007&as_ylo=2019&as_yhi=2021
	A Pilny, CJ Huber	An Egocentric Network Contact Tracing Experiment	0		2020		preprints.org	https://www.preprints.org/manuscript/202012.0332		300	7/18/2021 14:36									0	0	0	2	1	… Perhaps the most important obstacle for egocentric data collection is recall and forgetting [3]. For the ego, contract tracing can be a cognitively intensive task … 4. Pilny, A.; Xiang, L. The impact of contact-tracing on COVID-19: An egocentric agent-based model …	https://www.preprints.org/manuscript/202012.0332/download/final_file	https://scholar.google.com/scholar?q=related:bFMBqAnC6LoJ:scholar.google.com/&scioq=covid+contract+tracing+app*%7Ccovid+mobile+phone+contact+tracing+app*+impact%7Cevaluation%7Ceffectiveness&hl=en&as_sdt=2007&as_ylo=2019&as_yhi=2021
	A Pilny, CJ Huber	An egocentric network contact tracing experiment: Testing different procedures to elicit contacts and places	1		2021	International journal of environmental research and …	mdpi.com	https://www.mdpi.com/986420	https://scholar.google.com/scholar?cites=1369055791988199443&as_sdt=2005&sciodt=2007&hl=en	174	7/18/2021 14:36									1	1	1	2	1	… obstacle for egocentric data collection is recall and forgetting [3]. For the ego, contract tracing can be … The research pool website included the name of the study, which read “Mock Contact Tracing Study” … Do you think wearing a mask helps to reduce the spread of COVID-19?” All …	https://www.mdpi.com/1660-4601/18/4/1466/pdf	https://scholar.google.com/scholar?q=related:E9AlP_3c_xIJ:scholar.google.com/&scioq=covid+contract+tracing+app*%7Ccovid+mobile+phone+contact+tracing+app*+impact%7Cevaluation%7Ceffectiveness&hl=en&as_sdt=2007&as_ylo=2019&as_yhi=2021
	Pilny, Andrew; Huber, C Joseph	An Egocentric Network Contact Tracing Experiment: Testing Different Procedures to Elicit Contacts and Places.	1	1	2021	Int J Environ Res Public Health;18(4)2021 02 04.	MEDLINE
	V Chang	An ethical framework for big data and smart cities	0		2021	Technological Forecasting and Social Change	Elsevier	https://www.sciencedirect.com/science/article/pii/S0040162520313858	https://scholar.google.com/scholar?cites=8039032009937933447&as_sdt=2005&sciodt=2007&hl=en	703	7/18/2021 14:36									13	13	13	1	1	… When big data technology is on offer, smart cities' construction has been raised to a new level … barrier since it can capture a large real-time scale of datasets generated by sensor-based devices, cameras, RFID tags, mobile phones through wireless networks (Khatoun …		https://scholar.google.com/scholar?q=related:h1RYOgVhkG8J:scholar.google.com/&scioq=covid+contract+tracing+app*%7Ccovid+mobile+phone+contact+tracing+app*+impact%7Cevaluation%7Ceffectiveness&hl=en&as_sdt=2007&as_ylo=2019&as_yhi=2021
	J Bernstein, B Hutler, TN Rieder, R Faden, H Han…	An ethics framework for the COVID-19 reopening process	0		2020		jscholarship.library.jhu.edu	https://jscholarship.library.jhu.edu/handle/1774.2/62383	https://scholar.google.com/scholar?cites=4185197741439315341&as_sdt=2005&sciodt=2007&hl=en	657	7/18/2021 14:36									10	10	2	6	1	… differences between the 1918 economy and our economy, and the new coronavirus has different … c) Privacy Some proposed public health measures to control COVID-19 raise distinct privacy … using mobile phone apps and user data to conduct instantaneous contact tracing.22 If …	https://jscholarship.library.jhu.edu/bitstream/handle/1774.2/62383/FINAL-SNF-Agora-Covid-19.pdf?sequence=1	https://scholar.google.com/scholar?q=related:je1B9SvPFDoJ:scholar.google.com/&scioq=covid+contract+tracing+app*%7Ccovid+mobile+phone+contact+tracing+app*+impact%7Cevaluation%7Ceffectiveness&hl=en&as_sdt=2007&as_ylo=2019&as_yhi=2021
	Li, Wenning; Gong, Jianhua; Zhou, Jieping; Zhang, Lihui; Wang, Dongchuan; Li, Jing; Shi, Chenhui; Fan, Hongkui	An evaluation of COVID-19 transmission control in Wenzhou using a modified SEIR model.	0		2021	Epidemiol Infect;149: e2, 2021 01 08.	MEDLINE
	Howard, Jeremy; Huang, Austin; Li, Zhiyuan; Tufekci, Zeynep; Zdimal, Vladimir; van der Westhuizen, Helene-Mari; von Delft, Arne; Price, Amy; Fridman, Lex; Tang, Lei-Han; Tang, Viola; Watson, Gregory L; Bax, Christina E; Shaikh, Reshama; Questier, Frederik; Hernandez, Danny; Chu, Larry F; Ramirez, Christina M; Rimoin, Anne W	An evidence review of face masks against COVID-19.	0		2021	Proc Natl Acad Sci U S A;118(4)2021 01 26.	MEDLINE
	Landeros, Alfonso; Ji, Xiang; Lange, Kenneth; Stutz, Timothy C; Xu, Jason; Sehl, Mary E; Sinsheimer, Janet S	An examination of school reopening strategies during the SARS-CoV-2 pandemic.	0		2021	PLoS One;16(5): e0251242, 2021.	MEDLINE
	J Nayak, M Mishra, B Naik, H Swapnarekha…	An impact study of COVID‐19 on six different industries: Automobile, energy and power, agriculture, education, travel and tourism and consumer electronics	0		2021	Expert …	Wiley Online Library	https://onlinelibrary.wiley.com/doi/abs/10.1111/exsy.12677	https://scholar.google.com/scholar?cites=5639434168001920617&as_sdt=2005&sciodt=2007&hl=en	921	7/18/2021 14:36		10.1111/exsy.12677							3	3	1	5	1	… Therefore, to inhibit the spread of the coronavirus, the government of India has announced strict 3 week lockdown form … The impact of the COVID-19 is expected to put tension on used-cars, mobility solutions, and aftermarket … 2.2 Issues of the automotive sector due to COVID-19 …	https://www.ncbi.nlm.nih.gov/pmc/articles/PMC8014102/	https://scholar.google.com/scholar?q=related:aX70LX9LQ04J:scholar.google.com/&scioq=covid+contract+tracing+app*%7Ccovid+mobile+phone+contact+tracing+app*+impact%7Cevaluation%7Ceffectiveness&hl=en&as_sdt=2007&as_ylo=2019&as_yhi=2021
	Emma L Davis; Tim C D Lucas; Anna Borlase; Timothy M Pollington; Sam Abbott; Diepreye Ayabina; Thomas Crellen; Joel Hellewell; Li Pi; Graham F Medley; T DÃ©irdre Hollingsworth; Petra Klepac	An imperfect tool: COVID-19 &#039;test &amp; trace&#039; success relies on minimising the impact of false negatives and continuation of physical distancing.	0		2020		PREPRINT-MEDRXIV
	JD Mayer, ND Lewis	An inevitable pandemic: geographic insights into the COVID-19 global health emergency	1		2020	Eurasian geography and economics	Taylor & Francis	https://www.tandfonline.com/doi/abs/10.1080/15387216.2020.1786425	https://scholar.google.com/scholar?cites=17858467327551590231&as_sdt=2005&sciodt=2007&hl=en	410	7/18/2021 14:36		10.1080/15387216.2020.1786425							11	11	6	2	1	… Particularly in Asia, previous experience with coronavirus outbreaks has been key – notably in Hong Kong, South Korea, and Singapore … “What Other Countries Can Learn from Italy during the COVID-19 Pandemic … “China Declares Victory over Both Corona Virus and Critics of …		https://scholar.google.com/scholar?q=related:V8-hi2oF1vcJ:scholar.google.com/&scioq=covid+contract+tracing+app*%7Ccovid+mobile+phone+contact+tracing+app*+impact%7Cevaluation%7Ceffectiveness&hl=en&as_sdt=2007&as_ylo=2019&as_yhi=2021
	Mayer, Jonathan D.; Lewis, Nancy Davis	An inevitable pandemic: geographic insights into the COVID-19 global health emergency	1	1	2020	Eurasian Geogr. Econ.;2020.	ELSEVIER
	Dinesh Aggarwal; Andrew J Page; Ulf Schaefer; George M Savva; Richard Myers; Erik Volz; Nicholas Ellaby; Steven Platt; Natalie Groves; Eileen Gallaghar; Niamh M. Tumelty; Thanh Le-Viet; Gareth J. Hughes; Cong Chen; Charlie Turner; Sophie Logan; Abbie Harrison; - The COVID-19 Genomics UK (COG-UK) Consortium; Sharon J. Peacock; Meera Chand; Ewan M. Harrison	An integrated analysis of contact tracing and genomics to assess the efficacy of travel restrictions on SARS-CoV-2 introduction and transmission in England from June to September, 2020	0		2021		PREPRINT-MEDRXIV
	Mao K., Zhang H., Yang Z.	An integrated biosensor system with mobile health and wastewater-based epidemiology (iBMW) for COVID-19 pandemic	0		2020	Biosensors and Bioelectronics
	M Abdel-Basset, V Chang, NA Nabeeh	An intelligent framework using disruptive technologies for COVID-19 analysis	0		2021	Technological Forecasting and …	Elsevier	https://www.sciencedirect.com/science/article/pii/S0040162520312579	https://scholar.google.com/scholar?cites=18352012587071961585&as_sdt=2005&sciodt=2007&hl=en	962	7/18/2021 14:36									44	44	15	3	1	… cases, 1141,130 deaths and 31,100,678 recovered on 22 October 2020 (coronavirus, 2020) … for COVID-19 cases include confirmed cases, probable cases, suspect cases, and contract cases … technologies reduces the burden of the healthcare team in the COVID-19 pandemic …	https://www.ncbi.nlm.nih.gov/pmc/articles/pmc7598374/	https://scholar.google.com/scholar?q=related:8fnr_TZyr_4J:scholar.google.com/&scioq=covid+contract+tracing+app*%7Ccovid+mobile+phone+contact+tracing+app*+impact%7Cevaluation%7Ceffectiveness&hl=en&as_sdt=2007&as_ylo=2019&as_yhi=2021
	Byonanebye D.M., Nabaggala M.S., Naggirinya A.B., Lamorde M., Oseku E., King R., Owarwo N., Laker E., Orama R., Castelnuovo B., Kiragga A., Parkes-Ratanshi R.	An interactive voice response software to improve the quality of life of people living with HIV in Uganda: Randomized controlled trial	0		2021	JMIR mHealth and uHealth
	Polenta, A.; Rignanese, P.; Sernani, P.; Falcionelli, N.; Mekuria, D. N.; Tomassini, S.; Dragoni, A. F.	An internet of things approach to contact tracing-the bubblebox system	0		2020	Information (Switzerland); 11(11), 2020.	Scopus
	Liang, Steve H. L.; Saeedi, Sara, Ojagh, Soroush, Honarparvar, Sepehr, Kiaei, Sina, Mohammadi Jahromi, Mahnoush, Squires, Jeremy	An Interoperable Architecture for the Internet of COVID-19 Things (IoCT) Using Open Geospatial Standardsâ€”Case Study: Workplace Reopening	1		2021	Sensors; 21(1):50, 2021.	ScienceDirect
	Liang, Steve H L; Saeedi, Sara; Ojagh, Soroush; Honarparvar, Sepehr; Kiaei, Sina; Mohammadi Jahromi, Mahnoush; Squires, Jeremy	An Interoperable Architecture for the Internet of COVID-19 Things (IoCT) Using Open Geospatial Standards-Case Study: Workplace Reopening.	1	1	2020	Sensors (Basel);21(1)2020 Dec 24.	MEDLINE
	TM Fernández-Caramés, I Froiz-Míguez…	An iot and blockchain based system for monitoring and tracking real-time occupancy for covid-19 public safety	0		2020	Engineering …	mdpi.com	https://www.mdpi.com/915608	https://scholar.google.com/scholar?cites=2454837155720461020&as_sdt=2005&sciodt=2007&hl=en	511	7/18/2021 14:36									1	1	0	3	1	… The COVID-19 pandemic poses unprecedented healthcare and socioeconomic challenges for … In contrast to smartphone-based contract tracing applications, which require an active … Moreover, Ethereum's blockchain and smart contracts can be integrated to preserve traceability …	https://www.mdpi.com/2673-4591/2/1/67/pdf	https://scholar.google.com/scholar?q=related:3PolCGNVESIJ:scholar.google.com/&scioq=covid+contract+tracing+app*%7Ccovid+mobile+phone+contact+tracing+app*+impact%7Cevaluation%7Ceffectiveness&hl=en&as_sdt=2007&as_ylo=2019&as_yhi=2021
	MWB Zhang, A Chow, R Ho, HE Smith	An overview of commercially available apps in the initial months of the covid-19 pandemic	0		2021	Frontiers in Psychiatry	frontiersin.org	https://www.frontiersin.org/articles/10.3389/fpsyt.2021.557299/full	https://scholar.google.com/scholar?cites=3288404025137312550&as_sdt=2005&sciodt=2007&hl=en	487	7/18/2021 14:36	HTML								1	1	0	4	1	… equipment like pulse oximeters, or harness the geo-location services in the smartphone for contact tracing … to be replicated for other countries, as it might be an inexpensive method for contract tracking … which are currently available, 4 months after the first discovery of COVID-19 …	https://www.frontiersin.org/articles/10.3389/fpsyt.2021.557299/full	https://scholar.google.com/scholar?q=related:JjNGxAnCoi0J:scholar.google.com/&scioq=covid+contract+tracing+app*%7Ccovid+mobile+phone+contact+tracing+app*+impact%7Cevaluation%7Ceffectiveness&hl=en&as_sdt=2007&as_ylo=2019&as_yhi=2021
	Bassi A., Arfin S., John O., Jha V.	An overview of mobile applications (apps) to support the coronavirus disease 2019 response in India	1		2020	Indian Journal of Medical Research
	Abhinav Bassi, Sumaiya Arfin, Oommen John, Vivekanand Jha	An overview of mobile applications (apps) to support the coronavirus disease 2019 response in India.	1	1	2020	The Indian journal of medical research				17	7/18/2021 17:52	Journal Article	10.4103/ijmr.IJMR_1200_20	0971-5916		151	5	468	473	0	0	0	4	1	The potential benefits of mobile health (mHealth) initiatives to manage the coronavirus disease 2019 (COVID-19) pandemic have been explored. The Government of India, State governments, and healthcare organizations have developed various mobile apps for the containment of COVID-19. This study was aimed to systematically review COVID-19 related mobile apps and highlight gaps to inform the developme…
	Bassi, Abhinav; Arfin, Sumaiya; John, Oommen; Jha, Vivekanand	An overview of mobile applications (apps) to support the coronavirus disease 2019 response in India.	1		2020	Indian J Med Res;151(5): 468-473, 2020 May.	MEDLINE
	Ali Teimouri	An SEIR Model with Contact Tracing and Age-Structured Social Mixing for COVID-19 outbreak	0		2020		PREPRINT-MEDRXIV
	S, Jayesh; Sreedharan, Shilpa	Analysing the Covid-19 Cases in Kerala: a Visual Exploratory Data Analysis Approach.	0		2020	SN Compr Clin Med;: 1-12, 2020 Aug 14.	MEDLINE
	Deepmala; Nishant Kumar Srivastava; Vineet Kumar; Sanjay Kumar Singh	Analysis and prediction of Covid-19 spreading through Bayesian modelling with a case study of Uttar Pradesh, India	0		2020		PREPRINT-MEDRXIV
	Okuonghae, D; Omame, A	Analysis of a mathematical model for COVID-19 population dynamics in Lagos, Nigeria.	0		2020	Chaos Solitons Fractals;139: 110032, 2020 Oct.	MEDLINE
	Bender, Jennifer K; Brandl, Michael; HÃ¶hle, Michael; Buchholz, Udo; Zeitlmann, Nadine	Analysis of Asymptomatic and Presymptomatic Transmission in SARS-CoV-2 Outbreak, Germany, 2020.	0		2021	Emerg Infect Dis;27(4)2021 04.	MEDLINE
	T Li, R Bowers, O Seidu, G Akoto-Bamfo, D Bessah…	Analysis of call detail records to inform the COVID-19 response in Ghana—opportunities and challenges	0		2021	Data & Policy	cambridge.org	https://www.cambridge.org/core/journals/data-and-policy/article/analysis-of-call-detail-records-to-inform-the-covid19-response-in-ghanaopportunities-and-challenges/8376C7945025B0019785DE986A29FAF2		723	7/18/2021 14:36									0	0	0	6	1	… the Ministry of Health enquired whether the data could be used to track individual phone … However, contract tracing activities were not possible with the available data or within the existing project … response to the need for dynamic sources of data to inform the COVID-19 response …	https://www.cambridge.org/core/services/aop-cambridge-core/content/view/8376C7945025B0019785DE986A29FAF2/S2632324921000055a.pdf/analysis-of-call-detail-records-to-inform-the-covid-19-response-in-ghanaopportunities-and-challenges.pdf	https://scholar.google.com/scholar?q=related:gFOQEFGxT_EJ:scholar.google.com/&scioq=covid+contract+tracing+app*%7Ccovid+mobile+phone+contact+tracing+app*+impact%7Cevaluation%7Ceffectiveness&hl=en&as_sdt=2007&as_ylo=2019&as_yhi=2021
	Bhanot, Gyan; DeLisi, Charles	Analysis of Covid-19 Data for Eight European Countries and the United Kingdom Using a Simplified SIR Model.	0		2020	Res Sq;2020 Oct 29.	MEDLINE
	S Vaudenay	Analysis of DP3T-Between Scylla and Charybdis	0		2020		infoscience.epfl.ch	https://infoscience.epfl.ch/record/277808	https://scholar.google.com/scholar?cites=16831689538905236295&as_sdt=2005&sciodt=2007&hl=en	691	7/18/2021 14:36									64	64	64	1	1	… Nevertheless, as a reac- tion to COVID-19, some research projects investigated how to … Tracing (PEPP-PT) project proposed a Decentralized Privacy-Preserving Proximity Tracing (DP3T) system … However, there could by an economic model, enforced by a smart contract in a …	https://infoscience.epfl.ch/record/277808/files/dp3t-ana.pdf	https://scholar.google.com/scholar?q=related:R-MaIHUslukJ:scholar.google.com/&scioq=covid+contract+tracing+app*%7Ccovid+mobile+phone+contact+tracing+app*+impact%7Cevaluation%7Ceffectiveness&hl=en&as_sdt=2007&as_ylo=2019&as_yhi=2021
	Yang, Zhangbo	Analysis of dynamic contact network of patients with COVID-19 in Shaanxi Province of China.	0		2021	Sci Rep;11(1): 4889, 2021 03 01.	MEDLINE
	Zhang, Nan; Jack Chan, Pak-To; Jia, Wei; Dung, Chung-Hin; Zhao, Pengcheng; Lei, Hao; Su, Boni; Xue, Peng; Zhang, Weirong; Xie, Jingchao; Li, Yuguo	Analysis of efficacy of intervention strategies for COVID-19 transmission: A case study of Hong Kong.	0		2021	Environ Int;156: 106723, 2021 Jun 18.	MEDLINE
	Zhang, Wenjuan; Govindavari, John Paul; Davis, Brian D; Chen, Stephanie S; Kim, Jong Taek; Song, Jianbo; Lopategui, Jean; Plummer, Jasmine T; Vail, Eric	Analysis of Genomic Characteristics and Transmission Routes of Patients With Confirmed SARS-CoV-2 in Southern California During the Early Stage of the US COVID-19 Pandemic.	0		2020	JAMA Netw Open;3(10): e2024191, 2020 10 01.	MEDLINE
	Liu, Jui-Yao; Chen, Tzeng-Ji; Hwang, Shinn-Jang	Analysis of Imported Cases of COVID-19 in Taiwan: A Nationwide Study.	0		2020	Int J Environ Res Public Health;17(9)2020 05 09.	MEDLINE
	K Klise, W Beyeler, P Finley, M Makvandi	Analysis of mobility data to build contact networks for COVID-19	1	1	2021	Plos one	journals.plos.org	https://journals.plos.org/plosone/article?id=10.1371/journal.pone.0249726	https://scholar.google.com/scholar?cites=3147605924750034953&as_sdt=2005&sciodt=2007&hl=en	534	7/18/2021 14:36	HTML								1	1	0	4	1	… focused on response to COVID-19, with funding provided by the Coronavirus CARES Act … Inc., for the US Department of Energy's National Nuclear Security Administration under contract DE-NA0003525 … to public officials and the research community to help respond to COVID-19 …	https://journals.plos.org/plosone/article?id=10.1371/journal.pone.0249726	https://scholar.google.com/scholar?q=related:CQikbemKrisJ:scholar.google.com/&scioq=covid+contract+tracing+app*%7Ccovid+mobile+phone+contact+tracing+app*+impact%7Cevaluation%7Ceffectiveness&hl=en&as_sdt=2007&as_ylo=2019&as_yhi=2021
	Klise, Katherine; Beyeler, Walt; Finley, Patrick; Makvandi, Monear	Analysis of mobility data to build contact networks for COVID-19.	1		2021	PLoS One;16(4): e0249726, 2021.	MEDLINE
	Marcus Panchal; Sukhpreet Singh; Esther Rodriguez-Villegas	Analysis of the Factors Affecting the Adoption and Compliance of the NHS COVID-19 Mobile Application	0		2021		PREPRINT-MEDRXIV
	Xiaofei Sun; Tianjia Guan; Tao Xue; Chun Fan; Meng Yang; Yuxian Meng; Tianwei Zhang; Bahabaike Jiangtulu; Fei Wu; Jiwei Li	Analysis on Action Tracking Reports of COVID-19 Informs Control Strategies and Vaccine Delivery in Post-Pandemic Era	0		2021		PREPRINT-MEDRXIV
	Oriol Mitja	Analytical and Clinical Performance of the Panbio COVID-19 Antigen-Detecting Rapid Diagnostic Test	0		2020		PREPRINT-MEDRXIV
	Huseyin Tunc; Fatma Zehra Sari; Busra Darendeli; Ramin Nashebi; Murat Sari; Seyfullah Enes Kotil	Analytical solution of equivalent SEIR and agent-based model of COVID-19; showing the bounds of contact tracing	0		2020		PREPRINT-MEDRXIV
	L Kukuk	Analyzing adoption of contact tracing apps using UTAUT	0		2020		essay.utwente.nl	http://essay.utwente.nl/81983/	https://scholar.google.com/scholar?cites=15380181420103374065&as_sdt=2005&sciodt=2007&hl=en	44	7/18/2021 14:36									2	2	2	1	1	… to use a contact tracing app to decrease the chance of a COVID-19 infection … as very dynamic, as we are not only gaining new knowledge about the coronavirus itself each … However, the technologies and general approaches to contract tracing apps differ a lot between countries …	http://essay.utwente.nl/81983/1/Kukuk_BA_EEMCS.pdf	https://scholar.google.com/scholar?q=related:8RRTjoNhcdUJ:scholar.google.com/&scioq=covid+contract+tracing+app*%7Ccovid+mobile+phone+contact+tracing+app*+impact%7Cevaluation%7Ceffectiveness&hl=en&as_sdt=2007&as_ylo=2019&as_yhi=2021
	M Gruda, M Kedziora	Analyzing and improving tools for supporting fighting against COVID-19 based on prediction models and contact tracing	0		2021	Bulletin of the Polish Academy of Sciences …	journals.pan.pl	https://journals.pan.pl/Content/119849/SS4_04_02087_Bpast.No.69(4)_08.06.21_EA_.pdf		167	7/18/2021 14:36	PDF								0	0	0	2	1	… we proposed a proof of concept solution for the improvement of the prediction and contract tracing ele- ment … from the Silesian Uni- versity of Technology, which calculates the risk of coronavirus infection on … This approach allows for a greater reduction in COVID-19 transmission …	https://journals.pan.pl/Content/119849/SS4_04_02087_Bpast.No.69(4)_08.06.21_EA_.pdf	https://scholar.google.com/scholar?q=related:xdux3gojYLQJ:scholar.google.com/&scioq=covid+contract+tracing+app*%7Ccovid+mobile+phone+contact+tracing+app*+impact%7Cevaluation%7Ceffectiveness&hl=en&as_sdt=2007&as_ylo=2019&as_yhi=2021
	WeiÃŸ, Jan-Patrick; Esdar, Moritz; HÃ¼bner, Ursula	Analyzing the Essential Attributes of Nationally Issued COVID-19 Contact Tracing Apps: Open-Source Intelligence Approach and Content Analysis.	0		2021	JMIR Mhealth Uhealth;9(3): e27232, 2021 03 26.	MEDLINE
	S Sekalala, S Dagron, L Forman…	Analyzing the human rights impact of increased digital public health surveillance during the COVID-19 crisis	0		2020	Health and Human …	ncbi.nlm.nih.gov	https://www.ncbi.nlm.nih.gov/pmc/articles/pmc7762901/	https://scholar.google.com/scholar?cites=6311262548397989000&as_sdt=2005&sciodt=2007&hl=en	212	7/18/2021 14:36	HTML								4	4	1	4	1	… especially those employed in the informal sector, are often poor and on precarious contracts … McCall B. “COVID-19 and artificial intelligence: Protecting health-care workers and curbing the … Stieg C. “How this Canadian start-up spotted coronavirus before everyone else knew …	https://www.ncbi.nlm.nih.gov/pmc/articles/pmc7762901/	https://scholar.google.com/scholar?q=related:iBx9adkbllcJ:scholar.google.com/&scioq=covid+contract+tracing+app*%7Ccovid+mobile+phone+contact+tracing+app*+impact%7Cevaluation%7Ceffectiveness&hl=en&as_sdt=2007&as_ylo=2019&as_yhi=2021
	JesÃºs A. Moreno LÃ³pez; Beatriz Arregui-GarcÄºa; Piotr Bentkowski; Livio Bioglio; Francesco Pinotti; Pierre-Yves BoÃ«lle; Alain Barrat; Vittoria Colizza; Chiara Poletto	Anatomy of digital contact tracing: role of age, transmission setting, adoption and case detection	1		2020		PREPRINT-MEDRXIV
	Moreno LÃ³pez, JesÃºs A; Arregui GarcÃ­a, Beatriz; Bentkowski, Piotr; Bioglio, Livio; Pinotti, Francesco; BoÃ«lle, Pierre-Yves; Barrat, Alain; Colizza, Vittoria; Poletto, Chiara	Anatomy of digital contact tracing: Role of age, transmission setting, adoption, and case detection.	1	1	2021	Sci Adv;7(15)2021 04.	MEDLINE
	Crutzen, Rik	And Justice for All? There Is More to the Interoperability of Contact Tracing Apps Than Legal Barriers. Comment on &quot;COVID-19 Contact Tracing Apps: A Technologic Tower of Babel and the Gap for International Pandemic Control&quot;.	0		2021	JMIR Mhealth Uhealth;9(5): e26218, 2021 05 26.	MEDLINE
	Garg, Lalit; Chukwu, Emeka; Nasser, Nadil; Chakraborty, Chinmay; Garg, Gaurav	Anonymity Preserving IoT-Based COVID-19 and Other Infectious Disease Contact Tracing Model	0		2020	Ieee Access; 8:159402-159414, 2020.	Web of Science
	Bayin Q., Huang L., Ren C., Fu Y., Ma X., Guo J.	Anti-SARS-CoV-2 IgG and IgM detection with a GMR based LFIA system	0		2021	Talanta
	Scherr, Thomas Foster; DeSousa, Jenna Maria; Moore, Carson Paige; Hardcastle, Austin; Wright, David Wilson	App Use and Usability of a Barcode-Based Digital Platform to Augment COVID-19 Contact Tracing: Postpilot Survey and Paradata Analysis.	0		2021	JMIR Public Health Surveill;7(3): e25859, 2021 03 26.	MEDLINE
	W Tan, J Liu	Application of Face Recognition in Tracing COVID-19 Fever Patients and Close Contacts	0		2020	2020 19th IEEE International Conference on …	ieeexplore.ieee.org	https://ieeexplore.ieee.org/abstract/document/9356316/	https://scholar.google.com/scholar?cites=4068399071407325147&as_sdt=2005&sciodt=2007&hl=en	466	7/18/2021 14:36									1	1	1	2	1	… The outbreak of COVID-19 corona virus in late 2019 has put a tremendous threat to the whole … We hope this system can help control the spread of COVID-19 virus and save lives, and … 1] WHO report, available at https://www.who.int/emergencies/diseases/novel- coronavirus-2019 …		https://scholar.google.com/scholar?q=related:2z_Db2bbdTgJ:scholar.google.com/&scioq=covid+contract+tracing+app*%7Ccovid+mobile+phone+contact+tracing+app*+impact%7Cevaluation%7Ceffectiveness&hl=en&as_sdt=2007&as_ylo=2019&as_yhi=2021
	AR Lopes, AS Dias, B Sá-Moura	Application of Technology in Healthcare: Tackling COVID-19 Challenge–The Integration of Blockchain and Internet of Things	0		2021	Political and Economic …	igi-global.com	https://www.igi-global.com/chapter/application-of-technology-in-healthcare/282341		899	7/18/2021 14:36									0	0	0	3	1	… The novel coronavirus pandemic has revealed deep underlying problems in health care systems across the … Therefore, Covid-19 has uplifted the demand of internet of things in healthcare market and … 1. To ensure the privacy and security of patient data: Using a smart contract …
	Park, Yoojin; Huh, In Sil; Lee, Jaekyung; Kang, Cho Ryok; Cho, Sung Il; Ham, Hyon Jeen; Kim, Hea Sook; Kim, Jung Il; Na, Baeg Ju; Lee, Jin Yong	Application of Testing-Tracing-Treatment Strategy in Response to the COVID-19 Outbreak in Seoul, Korea.	0		2020	J Korean Med Sci;35(45): e396, 2020 Nov 23.	MEDLINE
	Khemasuwan, D.; Colt, H. G.	Applications and challenges of AI-based algorithms in the COVID-19 pandemic	0		2021	BMJ Innovations; 7(2):387-398, 2021.	Scopus
	SJ Alsunaidi, AM Almuhaideb, NM Ibrahim, FS Shaikh…	Applications of Big Data Analytics to Control COVID-19 Pandemic	0		2021	Sensors	mdpi.com	https://www.mdpi.com/1047200	https://scholar.google.com/scholar?cites=13560576726677114876&as_sdt=2005&sciodt=2007&hl=en	725	7/18/2021 14:36									1	1	0	5	1	… healthcare artificial intelligence (AI); big data; big data analytics; 2019 novel coronavirus disease (COVID … artificial intelligence to detect COVID-19 cases, big data to trace cases, and … Researchers [41] also developed a program to remotely monitor discharged COVID-19 patients …	https://www.mdpi.com/1424-8220/21/7/2282/pdf	https://scholar.google.com/scholar?q=related:_M8El6_YMLwJ:scholar.google.com/&scioq=covid+contract+tracing+app*%7Ccovid+mobile+phone+contact+tracing+app*+impact%7Cevaluation%7Ceffectiveness&hl=en&as_sdt=2007&as_ylo=2019&as_yhi=2021
	Whitelaw, Sera; Mamas, Mamas A; Topol, Eric; Van Spall, Harriette G C	Applications of digital technology in COVID-19 pandemic planning and response.	0		2020	Lancet Digit Health;2(8): e435-e440, 2020 08.	MEDLINE
	R Ahasan, MS Alam, T Chakraborty…	Applications of GIS and geospatial analyses in COVID-19 research: a systematic review	0		2020	…	f1000research.com	https://f1000research.com/articles/9-1379	https://scholar.google.com/scholar?cites=6138843631742416068&as_sdt=2005&sciodt=2007&hl=en	444	7/18/2021 14:36	HTML								9	9	2	4	1	… implementing or using GIS methods were more focused on visualizing or contact tracing, later, they … In response to the coronavirus pandemic, alongside the booming clinical and public health … identified that emphasized on socio-economic and cultural aspects in COVID-19 and …	https://f1000research.com/articles/9-1379	https://scholar.google.com/scholar?q=related:xPSsEcKNMVUJ:scholar.google.com/&scioq=covid+contract+tracing+app*%7Ccovid+mobile+phone+contact+tracing+app*+impact%7Cevaluation%7Ceffectiveness&hl=en&as_sdt=2007&as_ylo=2019&as_yhi=2021
	Lalmuanawma, Samuel; Hussain, Jamal; Chhakchhuak, Lalrinfela	Applications of machine learning and artificial intelligence for Covid-19 (SARS-CoV-2) pandemic: A review.	0		2020	Chaos Solitons Fractals;139: 110059, 2020 Oct.	MEDLINE
	Nijsingh N., van Bergen A., Wild V.	Applying a Precautionary Approach to Mobile Contact Tracing for COVID-19: The Value of Reversibility	1		2020	Journal of Bioethical Inquiry
	Niels Nijsingh, Anne van Bergen, Verina Wild	Applying a Precautionary Approach to Mobile Contact Tracing for COVID-19: The Value of Reversibility.	1	1	2020	Journal of bioethical inquiry				14	7/18/2021 17:52	Journal Article	10.1007/s11673-020-10004-z	1176-7529		17	4	823	827	0	0	0	3	1	The COVID-19 pandemic presents unprecedented challenges to public health decision-making. Specifically, the lack of evidence and the urgency with which a response is called for, raise the ethical challenge of assessing how much (and what kind of) evidence is required for the justification of interventions in response to the various threats we face. Here we discuss the intervention of introducing …
	Nijsingh, Niels; van Bergen, Anne; Wild, Verina	Applying a Precautionary Approach to Mobile Contact Tracing for COVID-19: The Value of Reversibility.	1		2020	J Bioeth Inq;17(4): 823-827, 2020 Dec.	MEDLINE
	A Khurshid	Applying blockchain technology to address the crisis of trust during the COVID-19 pandemic	0		2020	JMIR medical informatics	medinform.jmir.org	https://medinform.jmir.org/2020/9/e20477/?utm_source=ground.news&utm_medium=referral	https://scholar.google.com/scholar?cites=13366034669626012309&as_sdt=2005&sciodt=2007&hl=en	247	7/18/2021 14:36	HTML								18	18	18	1	1	… This enables transparency of contracts, immutability of data, and accountability of transactions among strangers [25] … Conflicts of Interest. None declared. References. Worldometer. COVID-19 Coronavirus Pandemic …	https://medinform.jmir.org/2020/9/e20477/?utm_source=ground.news&utm_medium=referral	https://scholar.google.com/scholar?q=related:lTKdOrexfbkJ:scholar.google.com/&scioq=covid+contract+tracing+app*%7Ccovid+mobile+phone+contact+tracing+app*+impact%7Cevaluation%7Ceffectiveness&hl=en&as_sdt=2007&as_ylo=2019&as_yhi=2021
	P Daffara	Applying the Futures Wheel and Macrohistory to the Covid19 Global Pandemic	0		2020	Journal of Futures Studies	jfsdigital.org	https://jfsdigital.org/articles-and-essays/vol-25-no-2-december-2020/applying-the-futures-wheel-and-macrohistory-to-the-covid19-global-pandemic/		913	7/18/2021 14:36	HTML								0	0	0	1	1	… Applying the Futures Wheel and Macrohistory to the Covid19 Global Pandemic … The great pause to the economies of the world to contain the COVID-19 pandemic through … social distancing measures and drastically impact daily home life and ultimately the urban-social contract …	https://jfsdigital.org/articles-and-essays/vol-25-no-2-december-2020/applying-the-futures-wheel-and-macrohistory-to-the-covid19-global-pandemic/	https://scholar.google.com/scholar?q=related:e6wyOPGE6O8J:scholar.google.com/&scioq=covid+contract+tracing+app*%7Ccovid+mobile+phone+contact+tracing+app*+impact%7Cevaluation%7Ceffectiveness&hl=en&as_sdt=2007&as_ylo=2019&as_yhi=2021
	Tsabalira M., Patient R.	Appropriating smartphone applications and wearables data for knowledge management and effective health management	0		2020	Proceedings of the European Conference on Knowledge Management, ECKM
	T Preethika, P Vaishnavi, J Agnishwar, K Padmanathan…	Artificial intelligence and drones to combat COVID-19	0		2020		preprints.org	https://www.preprints.org/manuscript/202006.0027	https://scholar.google.com/scholar?cites=10214801396465608697&as_sdt=2005&sciodt=2007&hl=en	474	7/18/2021 14:36									8	8	2	5	1	… surveillance data in order to track and trace the recent movements of corona virus patients so … Curran, and K. Rabie, “A novel AI-enabled framework to diagnose coronavirus COVID-19 using … ASS Rao and JA Vazquez, “Identification of COVID-19 can be quicker through artificial …	https://www.preprints.org/manuscript/202006.0027/download/final_file	https://scholar.google.com/scholar?q=related:-Sd_779Dwo0J:scholar.google.com/&scioq=covid+contract+tracing+app*%7Ccovid+mobile+phone+contact+tracing+app*+impact%7Cevaluation%7Ceffectiveness&hl=en&as_sdt=2007&as_ylo=2019&as_yhi=2021
	H Nath, T Gary, A Shepard-Smith	Artificial Intelligence Tools and Models Used by the Scientific Community to Address the COVID-19 Pandemic	0		2020	Available at SSRN 3657855	papers.ssrn.com	https://papers.ssrn.com/sol3/papers.cfm?abstract_id=3657855	https://scholar.google.com/scholar?cites=1100319874460881654&as_sdt=2005&sciodt=2007&hl=en	357	7/18/2021 14:36									2	2	1	3	1	… 2. Contract Tracing a. Mobile apps created to analyze potential exposure to COVID-19 … Deep learning detects coronavirus disease 2019 (COVID-19) and distinguish it from community … 71 Identification of COVID-19 can be quicker through artificial intelligence framework using a …		https://scholar.google.com/scholar?q=related:9hKLmBgfRQ8J:scholar.google.com/&scioq=covid+contract+tracing+app*%7Ccovid+mobile+phone+contact+tracing+app*+impact%7Cevaluation%7Ceffectiveness&hl=en&as_sdt=2007&as_ylo=2019&as_yhi=2021
	Kricka, Larry J; Polevikov, Sergei; Park, Jason Y; Fortina, Paolo; Bernardini, Sergio; Satchkov, Daniel; Kolesov, Valentin; Grishkov, Maxim	Artificial Intelligence-Powered Search Tools and Resources in the Fight Against COVID-19.	0		2020	EJIFCC;31(2): 106-116, 2020 Jun.	MEDLINE
	V Cha	Asia's COVID-19 lessons for the west: Public goods, privacy, and social tagging	0		2020	The Washington Quarterly	Taylor & Francis	https://www.tandfonline.com/doi/full/10.1080/0163660X.2020.1770959	https://scholar.google.com/scholar?cites=3877734702230097936&as_sdt=2005&sciodt=2007&hl=en	347	7/18/2021 14:36		10.1080/0163660X.2020.1770959							16	16	16	1	1	… Is It a Good Idea?” Wired, March 15, 2020 https://www.wired.com/story/phones-track-spread- covid19-good-idea … 21 Knight, “Phones Could Track the Spread of Covid-19 … suggesting that one reason South Korea has been so effective in responding to the coronavirus is because …	https://twq.elliott.gwu.edu/files/2020/06/Cha_TWQ_43-2.pdf	https://scholar.google.com/scholar?q=related:EFChoyp70DUJ:scholar.google.com/&scioq=covid+contract+tracing+app*%7Ccovid+mobile+phone+contact+tracing+app*+impact%7Cevaluation%7Ceffectiveness&hl=en&as_sdt=2007&as_ylo=2019&as_yhi=2021
	M Elias, K Rene, E Batbayar, K Gelana, M Mohammed…	Assessing geographic spread of COVID-19 with Social-Contact Network Analysis: Case of South Korea	0		2020		researchsquare.com	https://www.researchsquare.com/article/rs-118397/latest.pdf		888	7/18/2021 14:36	PDF								0	0	0	6	1	… con rmed coronavirus cases did not have a signi cant effect on the level of economic activities [11] … investigation, exposure risk assessment, contract classi cation, and contact management … According to [23], data of COVID-19 in South Korea were collected using contact …	https://www.researchsquare.com/article/rs-118397/latest.pdf	https://scholar.google.com/scholar?q=related:92lXK-Z46QsJ:scholar.google.com/&scioq=covid+contract+tracing+app*%7Ccovid+mobile+phone+contact+tracing+app*+impact%7Cevaluation%7Ceffectiveness&hl=en&as_sdt=2007&as_ylo=2019&as_yhi=2021
	Kuchinski, Kevin S; Jassem, Agatha N; Prystajecky, Natalie A	Assessing oligonucleotide designs from early lab developed PCR diagnostic tests for SARS-CoV-2 using the PCR_strainer pipeline.	0		2020	J Clin Virol;131: 104581, 2020 Oct.	MEDLINE
	Zafarnejad, Reyhaneh; Griffin, Paul M	Assessing school-based policy actions for COVID-19: An agent-based analysis of incremental infection risk.	0		2021	Comput Biol Med;134: 104518, 2021 07.	MEDLINE
	Daniele Proverbio; Francoise Kemp; Stefano Magni; Andreas Dominik Husch; Atte Aalto; Laurent Mombaerts; Alexander Skupin; Jorge Goncalves; Jose Ameijeiras-Alonso; Christophe Ley	Assessing suppression strategies against epidemic outbreaks like COVID-19: the SPQEIR model	0		2020		PREPRINT-MEDRXIV
	Ryu, H.; Abulali, A.; Lee, S.	Assessing the effectiveness of isolation and contact-tracing interventions for early transmission dynamics of COVID-19 in South Korea	0		2021	IEEE Access;2021.	Scopus
	Pieter Jules Karel Libin; Lander Willem; Timothy Verstraeten; Andrea Torneri; Joris Vanderlocht; Niel Hens	Assessing the feasibility and effectiveness of household-pooled universal testing to control COVID-19 epidemics	1		2020		PREPRINT-MEDRXIV
	Libin, Pieter J K; Willem, Lander; Verstraeten, Timothy; Torneri, Andrea; Vanderlocht, Joris; Hens, Niel	Assessing the feasibility and effectiveness of household-pooled universal testing to control COVID-19 epidemics.	1	1	2021	PLoS Comput Biol;17(3): e1008688, 2021 03.	MEDLINE
	Ludwig, A.; Berthiaume, P.; Orpana, H.; Nadeau, C.; Diasparra, M.; Barnes, J.; Hennessy, D.; Otten, A.; Ogden, N.	Assessing the impact of varying levels of case detection and contact tracing on COVID-19 transmission in Canada during lifting of restrictive closures using a dynamic compartmental model	0		2020	Canada Communicable Disease Report; 46(1112):409-421, 2020.	MEDLINE
	Lim, W.	Assessing the implications of digital contact tracing for covid-19 for human rights and the rule of law in South Africa	0		2020	African Human Rights Law Journal; 20(2):540-557, 2020.	Scopus
	MM Cruz, RS Oliveira, APV Beltrão…	Assessing the level of acceptance of a crowdsourcing solution to monitor infectious diseases propagation	0		2020	… International Smart …	ieeexplore.ieee.org	https://ieeexplore.ieee.org/abstract/document/9239069/	https://scholar.google.com/scholar?cites=1728636292118464228&as_sdt=2005&sciodt=2007&hl=en	348	7/18/2021 14:36									3	3	1	4	1	… or lack of transparency concerning the number of infected and deaths confirmed by COVID19 [11], [12] … a notification to say that you were close to someone who is infected with the new coronavirus … to cooperate with a greater purpose, which is to combat the spread of COVID-19 …	https://scholar.archive.org/work/jpxe75kfdfchnpmx73ohoeo3ya/access/wayback/https://ieeexplore.ieee.org/ielx7/9238770/9239001/09239069.pdf	https://scholar.google.com/scholar?q=related:5MaRiYxZ_RcJ:scholar.google.com/&scioq=covid+contract+tracing+app*%7Ccovid+mobile+phone+contact+tracing+app*+impact%7Cevaluation%7Ceffectiveness&hl=en&as_sdt=2007&as_ylo=2019&as_yhi=2021
	Marin-Gomez, Francesc X; FÃ bregas-Escurriola, Mireia; SeguÃ­, Francesc LÃ³pez; PÃ©rez, Eduardo Hermosilla; Camps, MÃ¨ncia BenÃ­tez; PeÃ±a, Jacobo Mendioroz; Comellas, Anna Ruiz; Vidal-Alaball, Josep	Assessing the likelihood of contracting COVID-19 disease based on a predictive tree model: A retrospective cohort study.	0		2021	PLoS One;16(3): e0247995, 2021.	MEDLINE
	Kim, Min-Hyu; Cho, Wonhyuk; Choi, Hemin; Hur, Joon-Young	Assessing the South Korean Model of Emergency Management during the COVID-19 Pandemic	0		2020	Asian Stud. Rev.;: 1-12, 2020.	ELSEVIER
	Hamer, Davidson H; White, Laura F; Jenkins, Helen E; Gill, Christopher J; Landsberg, Hannah E; Klapperich, Catherine; Bulekova, Katia; Platt, Judy; Decarie, Linette; Gilmore, Wayne; Pilkington, Megan; MacDowell, Trevor L; Faria, Mark A; Densmore, Douglas; Landaverde, Lena; Li, Wenrui; Rose, Tom; Burgay, Stephen P; Miller, Candice; Doucette-Stamm, Lynn; Lockard, Kelly; Elmore, Kenneth; Schroeder, …	Assessment of a COVID-19 Control Plan on an Urban University Campus During a Second Wave of the Pandemic.	0		2021	JAMA Netw Open;4(6): e2116425, 2021 06 01.	MEDLINE
	Fields, Victoria L; Kiphibane, Tair; Eason, Jeffrey T; Hafoka, Siosaia F; Lopez, Adriana S; Schwartz, Amy; Henry, Ankita; Tran, Cuc H; Tate, Jacqueline E; Kirking, Hannah L; Laws, Rebecca L; Venkatappa, Thara; Mosites, Emily; Montgomery, Martha P	Assessment of contact tracing for COVID-19 among people experiencing homelessness, Salt Lake County Health Department, March-May 2020.	0		2021	Ann Epidemiol;59: 50-55, 2021 07.	MEDLINE
	D Johnson	Assessment of contact tracing options for South Africa	0		2020		africaportal.org	https://www.africaportal.org/documents/20705/Contact-tracing-survey-report-David-Johnson-Oct2020.pdf		289	7/18/2021 14:36	PDF								0	0	0	1	1	… by the app as well as privacy checks and publish these on the Coronavirus website to … This code is entered into the Covid Alert app and then notifies all users with the … ecosystem for all phones that support Bluetooth Low Energy (used by most contact tracing applications) and …	https://www.africaportal.org/documents/20705/Contact-tracing-survey-report-David-Johnson-Oct2020.pdf	https://scholar.google.com/scholar?q=related:pTkuMKQS-ZcJ:scholar.google.com/&scioq=covid+contract+tracing+app*%7Ccovid+mobile+phone+contact+tracing+app*+impact%7Cevaluation%7Ceffectiveness&hl=en&as_sdt=2007&as_ylo=2019&as_yhi=2021
	Jones, Amanda; Fialkowski, Veronica; Prinzing, Lauren; Trites, Jeffrey; Kelso, Patsy; Levine, Mark	Assessment of Day-7 Postexposure Testing of Asymptomatic Contacts of COVID-19 Patients to Evaluate Early Release from Quarantine - Vermont, May-November 2020.	0		2021	MMWR Morb Mortal Wkly Rep;70(1): 12-13, 2021 Jan 08.	MEDLINE
	Koizumi, Naoru; Siddique, Abu Bakkar; Andalibi, Ali	Assessment of SARS-CoV-2 transmission among attendees of live concert events in Japan using contact-tracing data.	0		2020	J Travel Med;27(5)2020 Aug 20.	MEDLINE
		Assistance Publique-HÃ´pitaux de Paris&#039; response to the COVID-19 pandemic.	0		2020	Lancet;395(10239): 1760-1761, 2020 06 06.	MEDLINE
	Shah, Shimoni Urvish; Xiu Ling Loo, Evelyn; En Chua, Chun; Sen Kew, Guan; Demutska, Alla; Quek, Sabrina; Wong, Scott; Lau, Hui Xing; Low, En Xian Sarah; Loh, Tze Liang; Lung, Ooi Shien; Hung, Emily C W; Rahman, M Masudur; Ghoshal, Uday C; Wong, Sunny H; Cheung, Cynthia K Y; Syam, Ari F; Tan, Niandi; Xiao, Yinglian; Liu, Jin-Song; Lu, Fang; Chen, Chien-Lin; Lee, Yeong Yeh; Maralit, Ruter M; Kim, Y…	Association between well-being and compliance with COVID-19 preventive measures by healthcare professionals: A cross-sectional study.	0		2021	PLoS One;16(6): e0252835, 2021.	MEDLINE
	Poletti, Piero; Tirani, Marcello; Cereda, Danilo; Trentini, Filippo; Guzzetta, Giorgio; Sabatino, Giuliana; Marziano, Valentina; Castrofino, Ambra; Grosso, Francesca; Del Castillo, Gabriele; Piccarreta, Raffaella; Andreassi, Aida; Melegaro, Alessia; Gramegna, Maria; Ajelli, Marco; Merler, Stefano	Association of Age With Likelihood of Developing Symptoms and Critical Disease Among Close Contacts Exposed to Patients With Confirmed SARS-CoV-2 Infection in Italy.	0		2021	JAMA Netw Open;4(3): e211085, 2021 03 01.	MEDLINE
	Dugas, Martin; Schrempf, Inga-Marie; Ochs, Kevin; FrÃ¶mmel, Christopher; Greulich, Leonard; Neuhaus, Philipp; Tepasse, Phil-Robin; Schmidt, Hartmut H-J	Association of contact to small children with a mild course of COVID-19.	0		2020	Int J Infect Dis;100: 314-315, 2020 Nov.	MEDLINE
	Christopher T Leffler; Edsel B Ing; Joseph D. Lykins V; Matthew C. Hogan; Craig A. McKeown; Andrzej Grzybowski	Association of country-wide coronavirus mortality with demographics, testing, lockdowns, and public wearing of masks.	1		2020		PREPRINT-MEDRXIV
	Leffler, Christopher T; Ing, Edsel; Lykins, Joseph D; Hogan, Matthew C; McKeown, Craig A; Grzybowski, Andrzej	Association of Country-wide Coronavirus Mortality with Demographics, Testing, Lockdowns, and Public Wearing of Masks.	1	1	2020	Am J Trop Med Hyg;103(6): 2400-2411, 2020 12.	MEDLINE
	Pawinee Doung-ngern; Rapeepong Suphanchaimat; Apinya Panjagampatthana; Chaiwisar Janekrongtham; Duangrat Ruampoom; Nawaporn Daochaeng; Napatchakorn Eungkanit; Nichakul Pisitpayat; Nuengruethai Srisong; Oiythip Yasopa; Patchanee Plernprom; Pitiphon Promduangsi; Panita Kumphon; Paphanij Suangtho; Peeriya Watakulsin; Sarinya Chaiya; Somkid Kripattanapong; Thanawadee Chantian; Emily Bloss; Chawetsan …	Associations between wearing masks, washing hands, and social distancing practices, and risk of COVID-19 infection in public: a cohort-based case-control study in Thailand	0		2020		PREPRINT-MEDRXIV
	Erim, Daniel O; Oke, Gbemisola A; Adisa, Akinyele O; Odukoya, Oluwakemi; Ayo-Yusuf, Olalekan A; Erim, Theodora Nawa; Tsafa, Tina N; Meremikwu, Martin M; Agaku, Israel T	Associations of Government-Mandated Closures and Restrictions With Aggregate Mobility Trends and SARS-CoV-2 Infections in Nigeria.	0		2021	JAMA Netw Open;4(1): e2032101, 2021 01 04.	MEDLINE
	Daniells, Jazmin K; MacCallum, Helen L; Durrheim, David N	Asymptomatic COVID-19 or are we missing something?	0		2020	Commun Dis Intell (2018);442020 Jul 09.	MEDLINE
	Jethi, Navdeep; Pandav, Gaurav; Nagri, Divya; Pandav, Sakshi; Kumari, Dibya; Kaur, Manpreet	Asymptomatic COVID-19 patients and possible screening before an emergency aerosol related endodontic protocols in dental clinic-A Review.	0		2020	J Family Med Prim Care;9(9): 4552-4556, 2020 Sep.	MEDLINE
	Noh, Ji Yun; Yoon, Jin Gu; Seong, Hye; Choi, Won Suk; Sohn, Jang Wook; Cheong, Hee Jin; Kim, Woo Joo; Song, Joon Young	Asymptomatic infection and atypical manifestations of COVID-19: Comparison of viral shedding duration.	0		2020	J Infect;81(5): 816-846, 2020 11.	MEDLINE
	Luo, Yi; Trevathan, Edwin; Qian, Zhengmin; Li, Yirong; Li, Jin; Xiao, Wei; Tu, Ning; Zeng, Zhikun; Mo, Pingzheng; Xiong, Yong; Ye, Guangming	Asymptomatic SARS-CoV-2 Infection in Household Contacts of a Healthcare Provider, Wuhan, China.	0		2020	Emerg Infect Dis;26(8): 1930-1933, 2020 08.	MEDLINE
	Mungomklang, A.; Sirikhetkon, S.; Tragoolpua, R.; Thanun, S.; Gabbhirom, T.; Puthavathana, P.; Lerdsamran, H.; Sethaudom, C.; Apiwattanakul, N.; Chaisavaneeyakorn, S.	Asymptomatic transmission of coronavirus disease 2019 (COVID-19) at a workplace in Bangkok metropolitan region, Thailand	0		2021	Southeast Asian Journal of Tropical Medicine and Public Health; 52(1):56-63, 2021.	GIM
	Kun Sun; Liuqi Gu; Li Ma; Yunfeng Duan	Atlas of ACE2 gene expression in mammals reveals novel insights in transmission of SARS-Cov-2	1		2020		PREPRINT-BIORXIV
	Sun, Kun; Gu, Liuqi; Ma, Li; Duan, Yunfeng	Atlas of ACE2 gene expression in mammals reveals novel insights in transmisson of SARS-Cov-2	1	1	2020	BioArXiv;2020.	COVIDWHO
	Guillon, M; Kergall, P	Attitudes and opinions on quarantine and support for a contact-tracing application in France during the COVID-19 outbreak.	0		2020	Public Health;188: 21-31, 2020 Nov.	MEDLINE
6	Camacho-Rivera M., Islam J.Y., Rivera A., Vidot D.C.	Attitudes toward using COVID-19 mHealth tools among adults with chronic health conditions: Secondary data analysis of the COVID-19 impact survey	1		2020	JMIR mHealth and uHealth
	Marlene Camacho-Rivera, Jessica Yasmine Islam, Argelis Rivera, Denise Christina Vidot	Attitudes Toward Using COVID-19 mHealth Tools Among Adults With Chronic Health Conditions: Secondary Data Analysis of the COVID-19 Impact Survey.	1	1	2020	JMIR mHealth and uHealth				10	7/18/2021 17:52	Journal Article	10.2196/24693	2291-5222		8	12			0	0	0	4	1	Adults with chronic conditions are disproportionately burdened by COVID-19 morbidity and mortality. Although COVID-19 mobile health (mHealth) apps have emerged, research on attitudes toward using COVID-19 mHealth tools among those with chronic conditions is scarce. This study aimed to examine attitudes toward COVID-19, identify determinants of COVID-19 mHealth tool use across demographic and heal…
	Lang, Raynell; Benham, Jamie L; Atabati, Omid; Hollis, Aidan; Tombe, Trevor; Shaffer, Blake; Burns, Katharina Kovacs; MacKean, Gail; LÃ©veillÃ©, Tova; McCormack, Brandi; Sheikh, Hasan; Fullerton, Madison M; Tang, Theresa; Boucher, Jean-Christophe; Constantinescu, Cora; Mourali, Mehdi; Manns, Braden J; Marshall, Deborah A; Hu, Jia; Oxoby, Robert J	Attitudes, behaviours and barriers to public health measures for COVID-19: a survey to inform public health messaging.	0		2021	BMC Public Health;21(1): 765, 2021 04 21.	MEDLINE
	Benham, Jamie L; Lang, Raynell; Kovacs Burns, Katharina; MacKean, Gail; LÃ©veillÃ©, Tova; McCormack, Brandi; Sheikh, Hasan; Fullerton, Madison M; Tang, Theresa; Boucher, Jean-Christophe; Constantinescu, Cora; Mourali, Mehdi; Oxoby, Robert J; Manns, Braden J; Hu, Jia; Marshall, Deborah A	Attitudes, current behaviours and barriers to public health measures that reduce COVID-19 transmission: A qualitative study to inform public health messaging.	0		2021	PLoS One;16(2): e0246941, 2021.	MEDLINE
	Lamptey, Roberta; Engmann St, Stephen T; Asante, Boateng; Yorke, Ernest; Mensah, Yaw B; Akoriyea, Samuel K; Owoo, Christian; Lawson, Henry J	Atypical presentation of COVID-19 in a patient with type 2 diabetes at an urban primary care facility in Accra, Ghana.	0		2020	Ghana Med J;54(4 Suppl): 117-120, 2020 Dec.	MEDLINE
	Rubin, Eric J; Baden, Lindsey R; Morrissey, Stephen	Audio Interview: Covid-19 and Contact Tracing.	0		2020	N Engl J Med;383(8): e73, 2020 08 20.	MEDLINE
	Rubin, Eric J; Baden, Lindsey R; Morrissey, Stephen	Audio Interview: Loosening Covid-19 Restrictions.	0		2020	N Engl J Med;382(18): e67, 2020 04 30.	MEDLINE
	Rubin, Eric J; Baden, Lindsey R; Morrissey, Stephen	Audio Interview: The Challenges of Safe Reopening.	0		2020	N Engl J Med;382(26): e113, 2020 06 25.	MEDLINE
	M Bartos	Australia and the Rh thm of the Co id-19 Epidemic	1		2020		apjjf.org	https://apjjf.org/-Michael-Bartos/5421/article.pdf		577	7/18/2021 14:36	PDF								0	0	0	1	1	… While contract tracing apps ha e fallen short of their promise … Page 7. APJ | JF 18 | 14 | 4 7 contact tracing as well as assigning a case management team … Dale , P. and Duckett S., 2020. “ ustralia's endgame must be total elimination of COVID-19 “, Grattan Institute …	https://apjjf.org/-Michael-Bartos/5421/article.pdf
	Bartos, Michael	Australia and the Rhythm of the Covid-19 Epidemic	1	1	2020	Asia-Pacific Journal-Japan Focus;18(14), 2020.	COVIDWHO
	G Greenleaf, K Kemp	Australia's 'COVIDSafe app': An experiment in surveillance, trust and law	0		2020	Trust and Law (April 30, 2020)	papers.ssrn.com	https://papers.ssrn.com/sol3/papers.cfm?abstract_id=3589317	https://scholar.google.com/scholar?cites=3585329923506024348&as_sdt=2005&sciodt=2007&hl=en	290	7/18/2021 14:36									7	7	4	2	1	… Clause 7(5) requiring deletion 'after the COVID19 pandemic has … April 2020) https://www. themandarin.com.au/130941-no-one-is-tracking-you-stuart-robert-urges- public-to-trust-covid- 19-tracing-app/; Brett Worthington, 'Government insists coronavirus tracing app will not …		https://scholar.google.com/scholar?q=related:nK8nzZGmwTEJ:scholar.google.com/&scioq=covid+contract+tracing+app*%7Ccovid+mobile+phone+contact+tracing+app*+impact%7Cevaluation%7Ceffectiveness&hl=en&as_sdt=2007&as_ylo=2019&as_yhi=2021
	G Greenleaf, K Kemp	Australia's COVIDSafe Experiment, Phase II: A Draft Law for Surveillance and Trust	0		2020		papers.ssrn.com	https://papers.ssrn.com/sol3/papers.cfm?abstract_id=3603094		539	7/18/2021 14:36									0	0	0	2	1	… The purpose of the app is primarily to identify persons (via their phones) who might be infected by COVID19, so that they can be tested, to help avoid possible … 10 automatic; (iii) if a person is tested positive for coronavirus, they must consent to have the COVID app data on …		https://scholar.google.com/scholar?q=related:rCbGnyg5aq8J:scholar.google.com/&scioq=covid+contract+tracing+app*%7Ccovid+mobile+phone+contact+tracing+app*+impact%7Cevaluation%7Ceffectiveness&hl=en&as_sdt=2007&as_ylo=2019&as_yhi=2021
	G Greenleaf, K Kemp	Australia's COVIDSafe experiment, Phase III: legislation for trust in contact tracing	0		2020	UNSW Law Research	papers.ssrn.com	https://papers.ssrn.com/sol3/papers.cfm?abstract_id=3601730	https://scholar.google.com/scholar?cites=12049230208923158028&as_sdt=2005&sciodt=2007&hl=en	180	7/18/2021 14:36									2	2	1	2	1	… health.gov.au/sites/default/files/documents/2020/04/covidsafe-app-faqs-coronavirus-contact- app-covidsafe-faqs … the Determination was necessary 'to prevent or control the … spread of COVID-19 in … with contact tracing', which is 'critical to containing the spread of COVID19' (at [6 …		https://scholar.google.com/scholar?q=related:DEbFEwl3N6cJ:scholar.google.com/&scioq=covid+contract+tracing+app*%7Ccovid+mobile+phone+contact+tracing+app*+impact%7Cevaluation%7Ceffectiveness&hl=en&as_sdt=2007&as_ylo=2019&as_yhi=2021
	Du, Li; Raposo, Vera LÃºcia; Wang, Meng	Authors&#039; Reply to: And Justice for All? There Is More to the Interoperability of Contact Tracing Apps Than Legal Barriers. Comment on &quot;COVID-19 Contact Tracing Apps: A Technologic Tower of Babel and the Gap for International Pandemic Control&quot;.	0		2021	JMIR Mhealth Uhealth;9(5): e26630, 2021 05 26.	MEDLINE
	Isobel Braithwaite; Tom Callender; Miriam Bullock; Robert W Aldridge	Automated and partially-automated contact tracing: a rapid systematic review to inform the control of COVID-19	1		2020		PREPRINT-MEDRXIV
	Braithwaite, Isobel; Callender, Thomas; Bullock, Miriam; Aldridge, Robert W	Automated and partly automated contact tracing: a systematic review to inform the control of COVID-19.	1	1	2020	Lancet Digit Health;2(11): e607-e621, 2020 11.	MEDLINE
	Isobel Braithwaite; Tom Callender; Miriam Bullock; Rob Aldridge	Automated and semi-automated contact tracing: Protocol for a rapid review of available evidence and current challenges to inform the control of COVID-19	0		2020		PREPRINT-MEDRXIV
	Kim, Hyunju; Paul, Ayan	Automated contact tracing: a game of big numbers in the time of COVID-19.	0		2021	J R Soc Interface;18(175): 20200954, 2021 02.	MEDLINE
	Huang, Zhilian; Guo, Huiling; Lim, Hannah YeeFen; Chow, Angela	Awareness, acceptance, and adoption of the national digital contact tracing tool post COVID-19 lockdown among visitors to a public hospital in Singapore.	0		2021	Clin Microbiol Infect;27(7): 1046-1048, 2021 07.	MEDLINE
	Dasgupta, Jashodhara; Schaaf, Marta; Contractor, Sana Qais; Banda, Amanda; Viana, Marisa; Kashyntseva, Oksana; Ruano, Ana Lorena	Axes of alienation: applying an intersectional lens on the social contract during the pandemic response to protect sexual and reproductive rights and health.	0		2020	Int J Equity Health;19(1): 130, 2020 07 31.	MEDLINE
	Lenert, Leslie; McSwain, Brooke Yeager	Balancing health privacy, health information exchange, and research in the context of the COVID-19 pandemic.	0		2020	J Am Med Inform Assoc;27(6): 963-966, 2020 06 01.	MEDLINE
	H Agrawal, P Misra, A Padmanabhan	Balancing Privacy with Technology Use: Lessons from Covid-19	0		2020		idfcinstitute.org	https://www.idfcinstitute.org/site/assets/files/16216/1608260964.pdf		595	7/18/2021 14:36	PDF								0	0	0	3	1	… To mitigate the risks, these applications must be used strictly for contract tracing purposes … To mitigate this risk, since the purpose of contact tracing applications is to track the movement of … not be accessed unless the user has been in close contact with a confirmed Covid-19 case …	https://www.idfcinstitute.org/site/assets/files/16216/1608260964.pdf	https://scholar.google.com/scholar?q=related:EEDcRNeAkpcJ:scholar.google.com/&scioq=covid+contract+tracing+app*%7Ccovid+mobile+phone+contact+tracing+app*+impact%7Cevaluation%7Ceffectiveness&hl=en&as_sdt=2007&as_ylo=2019&as_yhi=2021
	Blom, Annelies G; Wenz, Alexander; Cornesse, Carina; Rettig, Tobias; Fikel, Marina; Friedel, Sabine; MÃ¶hring, Katja; Naumann, Elias; Reifenscheid, Maximiliane; Krieger, Ulrich	Barriers to the Large-Scale Adoption of a COVID-19 Contact Tracing App in Germany: Survey Study.	0		2021	J Med Internet Res;23(3): e23362, 2021 03 02.	MEDLINE
	Xiaohui, Zou, Bin, Cao	Battling COVID-19 Using Lessons Learned from 100 Years of Fighting Against Influenza	0		2020	China CDC Weekly; 2(44):867-869, 2020.	China CDC Weekly
	A Verma	Battling COVID-19 with Process Model of Integrated Digital Technology: An Analysis of Qualitative Data	0		2021	Intelligent Data Analysis for COVID-19 Pandemic	Springer	https://link.springer.com/chapter/10.1007/978-981-16-1574-0_3		517	7/18/2021 14:36		10.1007/978-981-16-1574-0_3							0	0	0	1	1	… of COVID-19 is raising a question on the efficiency of standard manual contract tracing procedure and … current study is with the aim to help in formulating a strategy to fight COVID-19 with … seen as one of the main advantages that we have today for fighting corona virus that wasn't …		https://scholar.google.com/scholar?q=related:mau_oEbkky0J:scholar.google.com/&scioq=covid+contract+tracing+app*%7Ccovid+mobile+phone+contact+tracing+app*+impact%7Cevaluation%7Ceffectiveness&hl=en&as_sdt=2007&as_ylo=2019&as_yhi=2021
	[No author name available]	BCSS 2021 - Proceedings of the 9th International Workshop on Behavior Change Support Systems, co-located with the 16th International Conference on Persuasive Technology 2021, Persuasive 2021	0		2021	CEUR Workshop Proceedings
	H Xu, L Zhang, O Onireti, Y Fang…	Beeptrace: Blockchain-enabled privacy-preserving contact tracing for covid-19 pandemic and beyond	1		2020	IEEE Internet of …	ieeexplore.ieee.org	https://ieeexplore.ieee.org/abstract/document/9203904/	https://scholar.google.com/scholar?cites=6847383049613063238&as_sdt=2005&sciodt=2007&hl=en	51	7/18/2021 14:36									44	44	9	5	1	… Index Terms—COVID19, Coronavirus, Digital contact tracing, Privacy-preserving, Distributed system, Blockchain, Distributed … that is caused by severe acute respiratory syndrome coronavirus 2 (SARS … for tracing information sharing, to minimizes the damage COVID- 19 does to …	https://arxiv.org/pdf/2005.10103	https://scholar.google.com/scholar?q=related:RrQ3yZrKBl8J:scholar.google.com/&scioq=covid+contract+tracing+app*%7Ccovid+mobile+phone+contact+tracing+app*+impact%7Cevaluation%7Ceffectiveness&hl=en&as_sdt=2007&as_ylo=2019&as_yhi=2021
	Xu, H.; Zhang, L.; Onireti, O.; Fang, Y.; Buchanan, W. J.; Imran, M. A.	BeepTrace: Blockchain-Enabled Privacy-Preserving Contact Tracing for COVID-19 Pandemic and Beyond	1	1	2021	Ieee Internet of Things Journal; 8(5):3915-3929, 2021.	Web of Science
	Paz, Clara; Mascialino, Guido; Adana-DÃ­az, Lila; RodrÃ­guez-Lorenzana, Alberto; SimbaÃ±a-Rivera, Katherine; GÃ³mez-Barreno, Lenin; Troya, Maritza; Paez, MarÃ­a Ignacia; CÃ¡rdenas, Javier; Gerstner, Rebekka M; Ortiz-Prado, Esteban	Behavioral and sociodemographic predictors of anxiety and depression in patients under epidemiological surveillance for COVID-19 in Ecuador.	0		2020	PLoS One;15(9): e0240008, 2020.	MEDLINE
	Vandamme, Anne-Mieke; Nguyen, ToTran	Belgium - concerns about coronavirus contact-tracing apps.	0		2020	Nature;581(7809): 384, 2020 05.	MEDLINE
	Bachtiger, Patrik; Adamson, Alexander; Quint, Jennifer K; Peters, Nicholas S	Belief of having had unconfirmed Covid-19 infection reduces willingness to participate in app-based contact tracing.	0		2020	NPJ Digit Med;3(1): 146, 2020 Nov 06.	MEDLINE
	Patrik Bachtiger; Alexander Adamson; Jennifer K Quint; Nicholas S Peters	Belief of Previous COVID-19 Infection and Unclear Government Policy are Associated with Reduced Willingness to Participate in App-Based Contact Tracing: A UK-Wide Observational Study of 13,000 Patients	0		2020		PREPRINT-MEDRXIV
	BO Iddins, MH Waugh, B Buck, T Cato…	Benchmarking SARS CoV-2 infection in the workplace to support continuity of operations	1		2021	… of Occupational and …	ncbi.nlm.nih.gov	https://www.ncbi.nlm.nih.gov/pmc/articles/pmc8247538/	https://scholar.google.com/scholar?cites=3414459650449833436&as_sdt=2005&sciodt=2007&hl=en	587	7/18/2021 14:36	HTML								1	1	0	5	1	… Although most mutations with the coronavirus are not of clinical consequence, 27 there is … costs to the company, not all offset by support from the Corona Virus Aid, Relief … The ORNL COVID-19 layered defense strategy, underpinned by occupational health services, is an example …	https://www.ncbi.nlm.nih.gov/pmc/articles/pmc8247538/	https://scholar.google.com/scholar?q=related:3H33JPaYYi8J:scholar.google.com/&scioq=covid+contract+tracing+app*%7Ccovid+mobile+phone+contact+tracing+app*+impact%7Cevaluation%7Ceffectiveness&hl=en&as_sdt=2007&as_ylo=2019&as_yhi=2021
	Iddins, Bart O; Waugh, Mark H; Buck, Brandon; Cato, Tracey; Graham, David E; Attia, Kareem; Jones, Dan; Partin, Adam; Shourbaji, Rania; Wesh, Christopher	Benchmarking SARS CoV-2 Infection in the Workplace to Support Continuity of Operations.	1	1	2021	J Occup Environ Med;63(7): 548-556, 2021 07 01.	MEDLINE
	U Lee, A Kim	Benefits of Mobile Contact Tracing on COVID-19: Tracing Capacity Perspectives	1		2021	Frontiers in Public Health	frontiersin.org	https://www.frontiersin.org/articles/10.3389/fpubh.2021.586615/full		71	7/18/2021 14:36	HTML								0	0	0	2	1	… FIGURE 1. www.frontiersin.org Figure 1. Contract-tracing capacity modeling … 12. Google Apple. Exposure Notifications: Helping Fight COVID-19. (2020). Available online at: https://www.google. com/covid19/exposurenotifications/ (accessed July 23, 2020). Google Scholar. 13 …	https://www.frontiersin.org/articles/10.3389/fpubh.2021.586615/full	https://scholar.google.com/scholar?q=related:ResV46TvYAEJ:scholar.google.com/&scioq=covid+contract+tracing+app*%7Ccovid+mobile+phone+contact+tracing+app*+impact%7Cevaluation%7Ceffectiveness&hl=en&as_sdt=2007&as_ylo=2019&as_yhi=2021
	Lee, Uichin; Kim, Auk	Benefits of Mobile Contact Tracing on COVID-19: Tracing Capacity Perspectives.	1	1	2021	Front Public Health;9: 586615, 2021.	MEDLINE
	J O'Connell, M Abbas, S Beecham…	Best Practice Guidance for Digital Contact Tracing Apps: A Cross-disciplinary Review of the Literature	1		2021	JMIR mHealth and …	mhealth.jmir.org	https://mhealth.jmir.org/2021/6/e27753		74	7/18/2021 14:36	HTML								0	0	0	4	1	Background: Digital contact tracing apps have the potential to augment contact tracing systems and disrupt COVID-19 transmission by rapidly identifying secondary cases prior to the onset of infectiousness and linking them into a system of quarantine, testing, and health care worker …	https://mhealth.jmir.org/2021/6/e27753	https://scholar.google.com/scholar?q=related:MIGbNC9sI_QJ:scholar.google.com/&scioq=covid+contract+tracing+app*%7Ccovid+mobile+phone+contact+tracing+app*+impact%7Cevaluation%7Ceffectiveness&hl=en&as_sdt=2007&as_ylo=2019&as_yhi=2021
	O'Connell J., Abbas M., Beecham S., Buckley J., Chochlov M., Fitzgerald B., Glynn L., Johnson K., Laffey J., McNicholas B., Nuseibeh B., O'Callaghan M., O'Keeffe I., Razzaq A., Rekanar K., Richardson I., Simpkin A., Storni C., Tsvyatkova D., Walsh J., Welsh T., O'Keeffe D.	Best practice guidance for digital contact tracing apps: A cross-disciplinary review of the literature	1	1	2021	JMIR mHealth and uHealth
	James O'Connell, Manzar Abbas, Sarah Beecham, Jim Buckley, Muslim Chochlov, Brian Fitzgerald, Liam Glynn, Kevin Johnson, John Laffey, Bairbre McNicholas, Bashar Nuseibeh, Michael O'Callaghan, Ian O'Keeffe, Abdul Razzaq, Kaavya Rekanar, Ita Richardson, Andrew Simpkin, Cristiano Storni, Damyanka Tsvyatkova, Jane Walsh, Thomas Welsh, Derek O'Keeffe	Best Practice Guidance for Digital Contact Tracing Apps: A Cross-disciplinary Review of the Literature.	1		2021	JMIR mHealth and uHealth				2	7/18/2021 17:52	Journal Article	10.2196/27753	2291-5222		9	6			0	0	0	22	1	Digital contact tracing apps have the potential to augment contact tracing systems and disrupt COVID-19 transmission by rapidly identifying secondary cases prior to the onset of infectiousness and linking them into a system of quarantine, testing, and health care worker case management. The international experience of digital contact tracing apps during the COVID-19 pandemic demonstrates how chal…
	O&#039;Connell, James; Abbas, Manzar; Beecham, Sarah; Buckley, Jim; Chochlov, Muslim; Fitzgerald, Brian; Glynn, Liam; Johnson, Kevin; Laffey, John; McNicholas, Bairbre; Nuseibeh, Bashar; O&#039;Callaghan, Michael; O&#039;Keeffe, Ian; Razzaq, Abdul; Rekanar, Kaavya; Richardson, Ita; Simpkin, Andrew; Storni, Cristiano; Tsvyatkova, Damyanka; Walsh, Jane; Welsh, Thomas; O&#039;Keeffe, Derek	Best Practice Guidance for Digital Contact Tracing Apps: A Cross-disciplinary Review of the Literature.	1	1	2021	JMIR Mhealth Uhealth;9(6): e27753, 2021 06 07.	MEDLINE
	AN Cormack	Between the Devil and the Deep Blue Sea (of data): navigating the temptations of the post-COVID hybrid campus	0		2020	Journal of Law, Technology and Trust	northumbriajournals.co.uk	https://northumbriajournals.co.uk/index.php/jltt/article/view/1005		527	7/18/2021 14:36									0	0	0	1	1	… Board to Secretary of State (24 April 2020)” available at https://nhsbsa-socialtracking. powerappsportals.com/EAB%20Letter%20to%20NHSx.pdf (accessed 17 August 2020) p. 3. 47 BBC, “COVID in Scotland … 53 Leo Kelion, “Coronavirus: NHS Contact Tracing App to Target …	https://northumbriajournals.co.uk/index.php/jltt/article/download/1005/1403	https://scholar.google.com/scholar?q=related:6AstQP8GyykJ:scholar.google.com/&scioq=covid+contract+tracing+app*%7Ccovid+mobile+phone+contact+tracing+app*+impact%7Cevaluation%7Ceffectiveness&hl=en&as_sdt=2007&as_ylo=2019&as_yhi=2021
	A Brousselle, E Brunet‐Jailly…	Beyond COVID‐19: Five commentaries on reimagining governance for future crises and resilience	0		2020	Canadian Public …	Wiley Online Library	https://onlinelibrary.wiley.com/doi/abs/10.1111/capa.12388	https://scholar.google.com/scholar?cites=12876364473972207616&as_sdt=2005&sciodt=2007&hl=en	630	7/18/2021 14:36		10.1111/capa.12388							6	6	2	3	1	… “The state is here, the state is present,” Prime Minister Giuseppe Conte assured Italians as the COVID-19 epidemic spread in March 2020 … The emphasis was on innovations in management and program design that would improve efficiency and effectiveness …	https://www.ncbi.nlm.nih.gov/pmc/articles/PMC7646656/	https://scholar.google.com/scholar?q=related:ALCSZUQJsrIJ:scholar.google.com/&scioq=covid+contract+tracing+app*%7Ccovid+mobile+phone+contact+tracing+app*+impact%7Cevaluation%7Ceffectiveness&hl=en&as_sdt=2007&as_ylo=2019&as_yhi=2021
	J Bell, G Bianconi, D Butler, J Crowcroft…	Beyond COVID-19: network science and sustainable exit strategies	0		2021	Journal of Physics …	iopscience.iop.org	https://iopscience.iop.org/article/10.1088/2632-072X/abcbea/meta	https://scholar.google.com/scholar?cites=2094466043115222696&as_sdt=2005&sciodt=2007&hl=en	561	7/18/2021 14:36									4	4	1	5	1	… Volume number: Issue number (if known): Article or page number: Journal of Physics: Complexity. Perspective • The following article is Open access. Beyond COVID-19: network science and sustainable exit strategies …	https://iopscience.iop.org/article/10.1088/2632-072X/abcbea/pdf	https://scholar.google.com/scholar?q=related:qDYA7sQJER0J:scholar.google.com/&scioq=covid+contract+tracing+app*%7Ccovid+mobile+phone+contact+tracing+app*+impact%7Cevaluation%7Ceffectiveness&hl=en&as_sdt=2007&as_ylo=2019&as_yhi=2021
	HÃ©bert-Dufresne, Laurent; Althouse, Benjamin M; Scarpino, Samuel V; Allard, Antoine	Beyond R0: heterogeneity in secondary infections and probabilistic epidemic forecasting.	0		2020	J R Soc Interface;17(172): 20200393, 2020 11.	MEDLINE
	Laurent HÃ©bert-Dufresne; Benjamin M. Althouse; Samuel V. Scarpino; Antoine Allard	Beyond R0: the importance of contact tracing when predicting epidemics	0		2020		PREPRINT-MEDRXIV
	Martin Z. Bazant; John W. M. Bush	Beyond Six Feet: A Guideline to Limit Indoor Airborne Transmission of COVID-19	0		2020		PREPRINT-MEDRXIV
	Jaffe, Susan	Biden&#039;s first legislative victory: $1Â·9 trillion for COVID-19.	0		2021	Lancet;397(10279): 1047-1048, 2021 03 20.	MEDLINE
	Bradshaw, William J; Alley, Ethan C; Huggins, Jonathan H; Lloyd, Alun L; Esvelt, Kevin M	Bidirectional contact tracing could dramatically improve COVID-19 control.	0		2021	Nat Commun;12(1): 232, 2021 01 11.	MEDLINE
	William J Bradshaw; Ethan C Alley; Jonathan H Huggins; Alun L Lloyd; Kevin M Esvelt	Bidirectional contact tracing is required for reliable COVID-19 control	0		2020		PREPRINT-MEDRXIV
	Nafea, I.	Big Data Analytics Model for Preventing the Spread of COVID-19 During Hajj Using the Proposed Smart Hajj Application	0		2021	Lecture Notes on Data Engineering and Communications Technologies; 72:475-484, 2021.	Scopus
	Chen, Fang-Ming; Feng, Ming-Chu; Chen, Tun-Chieh; Hsieh, Min-Han; Kuo, Shin-Huei; Chang, Hsu-Liang; Yang, Chih-Jen; Chen, Yen-Hsu	Big data integration and analytics to prevent a potential hospital outbreak of COVID-19 in Taiwan.	0		2021	J Microbiol Immunol Infect;54(1): 129-130, 2021 Feb.	MEDLINE
	Shen, Taixia, Wang, Chao	Big Data Technology Applications and the Right to Health in China during the COVID-19 Pandemic	0		2021	International Journal of Environmental Research and Public Health; 18(14):7325, 2021.	MDPI
	A Zwitter, OJ Gstrein	Big data, privacy and COVID-19–learning from humanitarian expertise in data protection	0		2020		Springer	https://link.springer.com/content/pdf/10.1186/s41018-020-00072-6.pdf	https://scholar.google.com/scholar?cites=4409977311838995862&as_sdt=2005&sciodt=2007&hl=en	792	7/18/2021 14:36	PDF	10.1186/s41018-020-00072-6							19	19	10	2	1	… of surveillance capitalism briefly (Zuboff 2019), data ownership is in principle a matter of contract law and … https://www.nytimes.com/2020/03/01/business/china-coronavirus- surveillance.html … EDPB chair on the processing of personal data in the context of the COVID-19 outbreak …	https://link.springer.com/content/pdf/10.1186/s41018-020-00072-6.pdf	https://scholar.google.com/scholar?q=related:lgWyAwBjMz0J:scholar.google.com/&scioq=covid+contract+tracing+app*%7Ccovid+mobile+phone+contact+tracing+app*+impact%7Cevaluation%7Ceffectiveness&hl=en&as_sdt=2007&as_ylo=2019&as_yhi=2021
	Ghodake, Gajanan Sampatrao; Shinde, Surendra Krushna; Kadam, Avinash Ashok; Saratale, Rijuta Ganesh; Saratale, Ganesh Dattatraya; Syed, Asad; Elgorban, Abdallah M; Marraiki, Najat; Kim, Dae-Young	Biological characteristics and biomarkers of novel SARS-CoV-2 facilitated rapid development and implementation of diagnostic tools and surveillance measures.	0		2021	Biosens Bioelectron;177: 112969, 2021 Apr 01.	MEDLINE
	Samson, Rachel; Navale, Govinda R; Dharne, Mahesh S	Biosensors: frontiers in rapid detection of COVID-19.	0		2020	3 Biotech;10(9): 385, 2020 Sep.	MEDLINE
	Sharon, Tamar	Blind-sided by privacy? Digital contact tracing, the Apple/Google API and big tech&#039;s newfound role as global health policy makers.	1		2020	Ethics Inf Technol;: 1-13, 2020 Jul 18.	MEDLINE
	T Sharon	Blind-sided by privacy? Digital contact tracing, the Apple/Google API and big tech's newfound role as global health policy makers	1	1	2020	Ethics and Information Technology	Springer	https://link.springer.com/article/10.1007/s10676-020-09547-x	https://scholar.google.com/scholar?cites=13371312067912147454&as_sdt=2005&sciodt=2007&hl=en	139	7/18/2021 14:36	HTML	10.1007/s10676-020-09547-x							38	38	38	1	1	… digital technologies to address this novel threat, including the use of tracker wristbands, smartphone … The speed of contagion of the COVID-19 virus, finally, requires swift contact … Another important criterion for many privacy experts has been that contact tracing apps rely on …	https://link.springer.com/article/10.1007/s10676-020-09547-x	https://scholar.google.com/scholar?q=related:_iHMRHtxkLkJ:scholar.google.com/&scioq=covid+contract+tracing+app*%7Ccovid+mobile+phone+contact+tracing+app*+impact%7Cevaluation%7Ceffectiveness&hl=en&as_sdt=2007&as_ylo=2019&as_yhi=2021
	RW Ahmad, K Salah, R Jayaraman, I Yaqoob…	Blockchain and COVID-19 pandemic: Applications and challenges	0		2020	IEEE …	researchgate.net	https://www.researchgate.net/profile/Samer-Ellahham/publication/346170823_Blockchain_and_COVID-19_Pandemic_Applications_and_Challenges/links/5fbca29b458515b797641bce/Blockchain-and-COVID-19-Pandemic-Applications-and-Challenges.pdf	https://scholar.google.com/scholar?cites=16000505290071940512&as_sdt=2005&sciodt=2007&hl=en	428	7/18/2021 14:36	PDF								5	5	1	5	1	… enrollment, execution, and managerial processes related to vaccine trial tracking, coronavirus disease diagnosis … assures that credentials about the individuals who are infected from COVID-19 are … Geodata processor contract assures that the duplicate data (eg, location data of …	https://www.researchgate.net/profile/Samer-Ellahham/publication/346170823_Blockchain_and_COVID-19_Pandemic_Applications_and_Challenges/links/5fbca29b458515b797641bce/Blockchain-and-COVID-19-Pandemic-Applications-and-Challenges.pdf	https://scholar.google.com/scholar?q=related:oB1_eck2Dd4J:scholar.google.com/&scioq=covid+contract+tracing+app*%7Ccovid+mobile+phone+contact+tracing+app*+impact%7Cevaluation%7Ceffectiveness&hl=en&as_sdt=2007&as_ylo=2019&as_yhi=2021
	D Marbouh, T Abbasi, F Maasmi, IA Omar…	Blockchain for COVID-19: review, opportunities, and a trusted tracking system	0		2020	Arabian Journal for …	Springer	https://link.springer.com/article/10.1007/s13369-020-04950-4	https://scholar.google.com/scholar?cites=1702449411299841565&as_sdt=2005&sciodt=2007&hl=en	217	7/18/2021 14:36	HTML	10.1007/s13369-020-04950-4							36	36	7	5	1	… propose, implement, and evaluate a blockchain-based system using Ethereum smart contracts and oracles … and healthcare associations can increase data collection through coronavirus tracking, while … across Europe devised a blockchain-based framework for COVID-19 contact …	https://link.springer.com/article/10.1007/s13369-020-04950-4	https://scholar.google.com/scholar?q=related:HZaZOLhQoBcJ:scholar.google.com/&scioq=covid+contract+tracing+app*%7Ccovid+mobile+phone+contact+tracing+app*+impact%7Cevaluation%7Ceffectiveness&hl=en&as_sdt=2007&as_ylo=2019&as_yhi=2021
	H Mora, JC Mendoza-Tello, EG Varela-Guzmán…	Blockchain technologies to address smart city and society challenges	0		2021	Computers in Human …	Elsevier	https://www.sciencedirect.com/science/article/pii/S0747563221001771	https://scholar.google.com/scholar?cites=15620738229483401133&as_sdt=2005&sciodt=2007&hl=en	940	7/18/2021 14:36									1	1	0	4	1			https://scholar.google.com/scholar?q=related:re-4UagCyNgJ:scholar.google.com/&scioq=covid+contract+tracing+app*%7Ccovid+mobile+phone+contact+tracing+app*+impact%7Cevaluation%7Ceffectiveness&hl=en&as_sdt=2007&as_ylo=2019&as_yhi=2021
	AA Abd-alrazaq, M Alajlani, D Alhuwail, A Erbad…	Blockchain technologies to mitigate COVID-19 challenges: A scoping review	1		2020	Computer Methods and …	Elsevier	https://www.sciencedirect.com/science/article/pii/S266699002030001X	https://scholar.google.com/scholar?cites=8522989515334071648&as_sdt=2005&sciodt=2007&hl=en	479	7/18/2021 14:36	HTML								8	8	2	5	1	… policymakers explore different approaches to lessen the devastating effects of novel coronavirus disease (COVID … mitigate COVID-19 challenges; the most prominent use cases were contact tracing and immunity … to play an integral role in the fight against the COVID-19 pandemic …	https://www.sciencedirect.com/science/article/pii/S266699002030001X	https://scholar.google.com/scholar?q=related:YLXdtc69R3YJ:scholar.google.com/&scioq=covid+contract+tracing+app*%7Ccovid+mobile+phone+contact+tracing+app*+impact%7Cevaluation%7Ceffectiveness&hl=en&as_sdt=2007&as_ylo=2019&as_yhi=2021
	Abd-alrazaq, Alaa A.; Alajlani, Mohannad, Alhuwail, Dari, Erbad, Aiman, Giannicchi, Anna, Shah, Zubair, Hamdi, Mounir, Househ, Mowafa	Blockchain technologies to mitigate COVID-19 challenges: A scoping review	1	1	2020	Computer Methods and Programs in Biomedicine Update;: 100001, 2020.	ScienceDirect
	P De Filippi	Blockchain Technology as an Instrument for Global Governance	0		2020	SciencesPo, Chaire Digital, Gouvernance souveraineté	sciencespo.fr	https://www.sciencespo.fr/public/chaire-numerique/wp-content/uploads/2020/09/Blockchain-Technology-as-an-Instrument-for-Global-Governance-P.-De-Filippi-1.pdf	https://scholar.google.com/scholar?cites=381778820516375428&as_sdt=2005&sciodt=2007&hl=en	599	7/18/2021 14:36	PDF								1	1	1	1	1	… If, during the covid19 pandemic, all countries had Page 7. 7 … Cho, H., Ippolito, D., & Yu, YW (2020). Contact tracing mobile apps for COVID-19: Privacy considerations and related trade-offs … Elkin-Koren, N. (2020). The rule of law in the time of coronavirus outbreak …	https://www.sciencespo.fr/public/chaire-numerique/wp-content/uploads/2020/09/Blockchain-Technology-as-an-Instrument-for-Global-Governance-P.-De-Filippi-1.pdf	https://scholar.google.com/scholar?q=related:hGulg9BZTAUJ:scholar.google.com/&scioq=covid+contract+tracing+app*%7Ccovid+mobile+phone+contact+tracing+app*+impact%7Cevaluation%7Ceffectiveness&hl=en&as_sdt=2007&as_ylo=2019&as_yhi=2021
	S Swain, O Peter, R Adimuthu…	Blockchain Technology for Limiting the Impact of Pandemic: Challenges and Prospects	0		2021	… Data Analysis in COVID …	taylorfrancis.com	https://www.taylorfrancis.com/chapters/edit/10.1201/9781003137481-9/blockchain-technology-limiting-impact-pandemic-suchismita-swain-oyekola-peter-ramasamy-adimuthu-kamalakanta-muduli		839	7/18/2021 14:36									0	0	0	4	1	… the application, there is the ease of positive case tracking which assists in controlled tracing and lockdown … In this regard, the use of a smart contracts system on the platform of Ethereum blockchain has … FIGURE 9.3 Blockchain applications in COVID-19 prevention and treatment …		https://scholar.google.com/scholar?q=related:ankXM2ac0TwJ:scholar.google.com/&scioq=covid+contract+tracing+app*%7Ccovid+mobile+phone+contact+tracing+app*+impact%7Cevaluation%7Ceffectiveness&hl=en&as_sdt=2007&as_ylo=2019&as_yhi=2021
	J Zhang, M Wu	Blockchain use in IoT for privacy-preserving anti-pandemic home quarantine	0		2020	Electronics	mdpi.com	https://www.mdpi.com/865060	https://scholar.google.com/scholar?cites=2110501885530887423&as_sdt=2005&sciodt=2007&hl=en	481	7/18/2021 14:36									7	7	4	2	1	… disease 2019 (COVID-19) [1] is an infectious disease caused by the coronavirus SARS-2 … To adopt an anti-infectious policy against the COVID-19 pandemic, including managing family isolation … Similarly, no one can change it after the smart contract is deployed in the blockchain …	https://www.mdpi.com/2079-9292/9/10/1746/pdf	https://scholar.google.com/scholar?q=related:_1TccEgCSh0J:scholar.google.com/&scioq=covid+contract+tracing+app*%7Ccovid+mobile+phone+contact+tracing+app*+impact%7Cevaluation%7Ceffectiveness&hl=en&as_sdt=2007&as_ylo=2019&as_yhi=2021
	D Vervoort, CR Guetter, AW Peters	Blockchain, health disparities and global health	0		2021	BMJ Innovations	innovations.bmj.com	https://innovations.bmj.com/content/7/2/506.abstract		798	7/18/2021 14:36									0	0	0	3	1	… https://bmj.com/coronavirus/usage. http://dx.doi.org/10.1136/bmjinnov-2021-000667. Statistics from Altmetric.com … The COVID-19 pandemic accelerated that interest with a specific focus on medical supply chains and contact tracing, among other potential opportunities …	https://innovations.bmj.com/content/bmjinnov/7/2/506.full.pdf	https://scholar.google.com/scholar?q=related:Cb0yWNW6MsMJ:scholar.google.com/&scioq=covid+contract+tracing+app*%7Ccovid+mobile+phone+contact+tracing+app*+impact%7Cevaluation%7Ceffectiveness&hl=en&as_sdt=2007&as_ylo=2019&as_yhi=2021
	Idrees, Sheikh Mohammad; Nowostawski, Mariusz; Jameel, Roshan	Blockchain-Based Digital Contact Tracing Apps for COVID-19 Pandemic Management: Issues, Challenges, Solutions, and Future Directions.	0		2021	JMIR Med Inform;9(2): e25245, 2021 Feb 09.	MEDLINE
	Wen, Z.; Yu, K.; Qi, X.; Sato, T.; Katsuyama, Y.; Sato, T.; Kameyama, W.; Kato, F.; Cao, Y.; Yoshikawa, M.; Luo, M.; Hashimoto, J.	Blockchain-empowered contact tracing for COVID-19 using crypto-spatiotemporal information	1	1	2021	IEEE Int. Conf. E-Health Netw., Appl. Serv., HEALTHCOM;2021.	Scopus
	Z Wen, K Yu, X Qi, T Sato, Y Katsuyama…	Blockchain-Empowered Contact Tracing for COVID-19 Using Crypto-Spatiotemporal Information	1		2021	… Conference on E …	ieeexplore.ieee.org	https://ieeexplore.ieee.org/abstract/document/9398978/		297	7/18/2021 14:36									0	0	0	6	1	… REFERENCES [1] Coronavirus disease (COVID-19) pandemic. (2020). WHO. https://www.who.int/emergencies/diseases/novel-coronavirus-2019/ (last accessed on 08/24, 2020). [2] McKeen, Frank, et al … [5] COVID19 Q&A Detail. (2020). WHO …		https://scholar.google.com/scholar?q=related:Co3rGwIhmZwJ:scholar.google.com/&scioq=covid+contract+tracing+app*%7Ccovid+mobile+phone+contact+tracing+app*+impact%7Cevaluation%7Ceffectiveness&hl=en&as_sdt=2007&as_ylo=2019&as_yhi=2021
	T Alam	Blockchain-Enabled Mobile Healthcare System Architecture for the Real-Time Monitoring of the COVID-19 Patients	0		2021	Available at SSRN 3772643	papers.ssrn.com	https://papers.ssrn.com/sol3/papers.cfm?abstract_id=3772643	https://scholar.google.com/scholar?cites=4291376589511666532&as_sdt=2005&sciodt=2007&hl=en	399	7/18/2021 14:36									2	2	2	1	1	… Smart contracts should operate as trusted parties to support two or more parties to discuss information in a secure manner [14]. II … "Coronavirus Disease (COVID-19): Reviews, Applications, and Current Status." Jurnal Informatika Universitas Pamulang 5, no. 3 (2020): 213-219 …	https://scholar.archive.org/work/c2ctvbqb6jdcfmfrqdkvsm2ule/access/wayback/https://s3-eu-west-1.amazonaws.com/pfigshare-u-files/26179286/Healthcare.pdf	https://scholar.google.com/scholar?q=related:ZCtFf0UIjjsJ:scholar.google.com/&scioq=covid+contract+tracing+app*%7Ccovid+mobile+phone+contact+tracing+app*+impact%7Cevaluation%7Ceffectiveness&hl=en&as_sdt=2007&as_ylo=2019&as_yhi=2021
	Riccia, L.; Maesab, D. D. F.; Favenzac, A.; Ferro, E.	Blockchains for COVID-19 contact tracing and vaccine support: a systematic review	0		2021	IEEE Access;2021.	Scopus
	M Zuhair, F Patel, D Navapara…	BloCoV6: A blockchain-based 6G-assisted UAV contact tracing scheme for COVID-19 pandemic	1		2021	2021 2nd …	ieeexplore.ieee.org	https://ieeexplore.ieee.org/abstract/document/9445332/		240	7/18/2021 14:36									0	0	0	4	1	… that integrates key 6G-assisted UAVs with BC for contact-tracing of COVID19 patients … and R. Buyya, “A drone-based networked system and methods for combating coronavirus disease (covid … and R. Jameel, “Blockchain-based digital contact tracing apps for covid-19 pandemic …		https://scholar.google.com/scholar?q=related:3ydPikN1HYIJ:scholar.google.com/&scioq=covid+contract+tracing+app*%7Ccovid+mobile+phone+contact+tracing+app*+impact%7Cevaluation%7Ceffectiveness&hl=en&as_sdt=2007&as_ylo=2019&as_yhi=2021
	Zuhair, M.; Patel, F.; Navapara, D.; Bhattacharya, P.; Saraswat, D.	BloCoV6: A blockchain-based 6G-assisted UAV contact tracing scheme for COVID-19 pandemic	1	1	2021	2nd International Conference on Intelligent Engineering and Management, ICIEM 2021;: 271-276, 2021.	Scopus
	[Data Missing],; en	BMJ: Too little, too late, too flawed â€“ UKâ€™s COVID-19 response	0		2020	Medical Brief;2020(0303), 2020.	COVIDWHO
	Lee, Elly; Mohd Esa, Nurul Yaqeen; Wee, Tong Ming; Soo, Chun Ian	Bonuses and pitfalls of a paperless drive-through screening and COVID-19: A field report.	0		2021	J Microbiol Immunol Infect;54(1): 85-88, 2021 Feb.	MEDLINE
	Manauis, Charmaine Malenab; Loh, Marvin; Kwan, James; Chua Mingzhou, John; Teo, Han Jie; Teng Kuan Peng, David; Vasoo Sushilan, Shawn; Leo, Yee Sin; Hou, Ang	Bracing for impact: operational upshots from the National Centre for Infectious Diseases Screening Centre (Singapore) during the COVID-19 outbreak.	0		2020	J Am Coll Emerg Physicians Open;2020 Jun 19.	MEDLINE
	Hasinur Rahaman Khan; Tamanna Howlader	Breaking the back of COVID-19: Is Bangladesh doing enough testing?	0		2020		PREPRINT-MEDRXIV
	Stuart, Rhonda L; Zhu, Wendy; Morand, Eric F; Stripp, Andrew	Breaking the chain of transmission within a tertiary health service: An approach to contact tracing during the COVID-19 pandemic.	0		2021	Infect Dis Health;26(2): 118-122, 2021 05.	MEDLINE
	S Sarkar	Breaking the chain: Governmental frugal innovation in Kerala to combat the COVID-19 pandemic	0		2021	Government information quarterly	Elsevier	https://www.sciencedirect.com/science/article/pii/S0740624X20303282	https://scholar.google.com/scholar?cites=717431134232995461&as_sdt=2005&sciodt=2007&hl=en	680	7/18/2021 14:36									7	7	7	1	1	… or CFR, which reflects the ability of the government to limit the impact of the … analyse KSG's implementation and use of frugal technologies, as one response to COVID-19 … In India, General Electric developed a handheld portable electrocardiogram (ECG) device for less than €900 …	https://www.ncbi.nlm.nih.gov/pmc/articles/pmc7717778/	https://scholar.google.com/scholar?q=related:hWbDwtDT9AkJ:scholar.google.com/&scioq=covid+contract+tracing+app*%7Ccovid+mobile+phone+contact+tracing+app*+impact%7Cevaluation%7Ceffectiveness&hl=en&as_sdt=2007&as_ylo=2019&as_yhi=2021
	A Agrawal	Bridging digital health divides	0		2020	Science	science.sciencemag.org	https://science.sciencemag.org/content/369/6507/1050.summary	https://scholar.google.com/scholar?cites=5848336902357842390&as_sdt=2005&sciodt=2007&hl=en	808	7/18/2021 14:36									4	4	4	1	1	… The COVID-19 pandemic has accelerated digital health implementation in India, such as this telemedicine hub in New Delhi, expanding the … On 23 March 2020, India announced a national lockdown to contain the severe acute respiratory syndrome coronavirus 2 (SARS-CoV-2 …		https://scholar.google.com/scholar?q=related:1vnYR213KVEJ:scholar.google.com/&scioq=covid+contract+tracing+app*%7Ccovid+mobile+phone+contact+tracing+app*+impact%7Cevaluation%7Ceffectiveness&hl=en&as_sdt=2007&as_ylo=2019&as_yhi=2021
	Kohmer, Niko; Westhaus, Sandra; RÃ¼hl, Cornelia; Ciesek, Sandra; Rabenau, Holger F	Brief clinical evaluation of six high-throughput SARS-CoV-2 IgG antibody assays.	0		2020	J Clin Virol;129: 104480, 2020 08.	MEDLINE
	R Kumar	Bringing the developmental state back in: explaining South Korea's successful management of COVID-19	0		2021	Third World Quarterly	Taylor & Francis	https://www.tandfonline.com/doi/abs/10.1080/01436597.2021.1903311		686	7/18/2021 14:36		10.1080/01436597.2021.1903311							0	0	0	1	1	… According to one survey in March, around 90% of the Korean people supported the authorities' contract tracing method (Jo 2020) … The threat of coronavirus is not yet over … in decades induced by the pandemic, Korea's growth shows a stronger recovery from the COVID-19 crisis …		https://scholar.google.com/scholar?q=related:X8f5lkaEw6wJ:scholar.google.com/&scioq=covid+contract+tracing+app*%7Ccovid+mobile+phone+contact+tracing+app*+impact%7Cevaluation%7Ceffectiveness&hl=en&as_sdt=2007&as_ylo=2019&as_yhi=2021
	Singh, Tejinder P.; de Schweinitz, Peter A.; Khanna, Ishita, Norbu, Chhering	Buddhist Monks as community organizers: an indigenous response to COVID-19 in the Spiti Valley of Northern India	0		2021	Critical Public Health;: 1-7, 2021.	Academic Search Complete
	Rubin, Rita	Building an &quot;Army of Disease Detectives&quot; to Trace COVID-19 Contacts.	0		2020	JAMA;323(23): 2357-2360, 2020 Jun 16.	MEDLINE
	Kondakci, Suleyman; Kondakci, Dilek Doruk	Building epidemic models for living populations and computer networks.	0		2021	Sci Prog;104(2): 368504211017800, 2021.	MEDLINE
	Z Peng, J Huang, H Wang, S Wang, X Chu…	BU-Trace: A Permissionless Mobile System for Privacy-Preserving Intelligent Contact Tracing	0		2021	Database Systems for …	Springer	https://link.springer.com/content/pdf/10.1007/978-3-030-73216-5_26.pdf	https://scholar.google.com/scholar?cites=2352456842868299974&as_sdt=2005&sciodt=2007&hl=en	127	7/18/2021 14:36		10.1007/978-3-030-73216-5_26							1	1	0	6	1	… Thus, in a world coexisting with the infec- tious coronavirus, an effective and secure digital … and e-payment transaction records [1,17,20] or leverage Bluetooth for decentralized contract tracing [3–6,8 … such as free drink or food coupons, free face masks, and free COVID-19 testing …	https://arxiv.org/pdf/2101.09653	https://scholar.google.com/scholar?q=related:xhia5AibpSAJ:scholar.google.com/&scioq=covid+contract+tracing+app*%7Ccovid+mobile+phone+contact+tracing+app*+impact%7Cevaluation%7Ceffectiveness&hl=en&as_sdt=2007&as_ylo=2019&as_yhi=2021
	World Health Organization	Calibrating long-term non-pharmaceutical interventions for COVID-19: principles and facilitation tools	0		2020		iris.wpro.who.int	https://iris.wpro.who.int/handle/10665.1/14520	https://scholar.google.com/scholar?cites=10509468017130867764&as_sdt=2005&sciodt=2007&hl=en	795	7/18/2021 14:36									3	3	3	1	1	… Western Pacific Region have implemented strict non-pharmaceutical interventions (NPIs) against coronavirus disease 2019 … https://covid19.govt.nz/alert-system/covid-19-alert-system … quarantine; 2) conduct mass surveys and identify potential hotspots for COVID-19 transmission …	https://iris.wpro.who.int/bitstream/handle/10665.1/14520/WPR-DSE-2020-018-eng.pdf	https://scholar.google.com/scholar?q=related:NAxq43oh2ZEJ:scholar.google.com/&scioq=covid+contract+tracing+app*%7Ccovid+mobile+phone+contact+tracing+app*+impact%7Cevaluation%7Ceffectiveness&hl=en&as_sdt=2007&as_ylo=2019&as_yhi=2021
	World Health Organization	Calibrating public health and social measures in the context of COVID-19: towards sustainable application Interim Framework for the South-East Asia Region	0		2020		apps.who.int	https://apps.who.int/iris/bitstream/handle/10665/336251/Calibrating-PHSM-in-SEAR-eng.pdf		935	7/18/2021 14:36	PDF								0	0	0	1	1	… However, capacities to rapidly detect outbreaks and aggressively trace contacts will minimize the … CoV-2 and improve psychosocial support, health promotion, contact tracing and assuring … volunteers update themselves about COVID-19 and operational guidelines through an …	https://apps.who.int/iris/bitstream/handle/10665/336251/Calibrating-PHSM-in-SEAR-eng.pdf	https://scholar.google.com/scholar?q=related:t40nORzqfvYJ:scholar.google.com/&scioq=covid+contract+tracing+app*%7Ccovid+mobile+phone+contact+tracing+app*+impact%7Cevaluation%7Ceffectiveness&hl=en&as_sdt=2007&as_ylo=2019&as_yhi=2021
	Matt, C.	Campaigning for the greater good?â€“How persuasive messages affect the evaluation of contact tracing apps	0		2021	Journal of Decision Systems;2021.	Scopus
	Ivers, Louise C; Weitzner, Daniel J	Can digital contact tracing make up for lost time?	0		2020	Lancet Public Health;5(8): e417-e418, 2020 08.	MEDLINE
	Ujjal K Mukherjee; Subhonmesh Bose; Anton Ivanov; Sebastian Souyris; Sridhar Seshadri; Padmavati Sridhar; Ronald Watkins; Yuqian Yu	CAN EDUCATIONAL INSTITUTIONS REOPEN FOR IN-PERSON CLASSES SAFELY AMID THE COVID-19 PANDEMIC?	0		2020		PREPRINT-MEDRXIV
	Adans-Dester, Catherine P.; Bamberg, Stacy, Bertacchi, Francesco P.; Caulfield, Brian, Chappie, Kara, Demarchi, Danilo, Erb, M. Kelley, Estrada, Juan, Fabara, Eric E.; Freni, Michael, Friedl, Karl E.; Ghaffari, Roozbeh, Gill, Geoffrey, Greenberg, Mark S.; Hoyt, Reed W.; Jovanov, Emil, Kanzler, Christoph M.; Katabi, Dina, Kernan, Meredith, Kigin, Colleen, Lee, Sunghoon I.; Leonhardt, Steffen, Love…	Can mHealth Technology Help Mitigate the Effects of the COVID-19 Pandemic?	1	1	2020	IEEE Open Journal of Engineering in Medicine and Biology; 1:243-248, 2020.	ProQuest Central
	Catherine P Adans-Dester, Stacy Bamberg, Francesco P Bertacchi, Brian Caulfield, Kara Chappie, Danilo Demarchi, M Kelley Erb, Juan Estrada, Eric E Fabara, Michael Freni, Karl E Friedl, Roozbeh Ghaffari, Geoffrey Gill, Mark S Greenberg, Reed W Hoyt, Emil Jovanov, Christoph M Kanzler, Dina Katabi, Meredith Kernan, Colleen Kigin, Sunghoon I Lee, Steffen Leonhardt, Nigel H Lovell, Jose Mantilla, Thom…	Can mHealth Technology Help Mitigate the Effects of the COVID-19 Pandemic?	1		2020	IEEE open journal of engineering in medicine and biology				1	7/18/2021 17:52	Journal Article	10.1109/OJEMB.2020.3015141	2644-1276		1		243	248	0	0	0	50	1	Goal: The aim of the study herein reported was to review mobile health (mHealth) technologies and explore their use to monitor and mitigate the effects of the COVID-19 pandemic. Methods: A Task Force was assembled by recruiting individuals with expertise in electronic Patient-Reported Outcomes (ePRO), wearable sensors, and digital contact tracing technologies. Its members collected and discussed …
	Jain Y.S., Patil V.M., Jain P., Nada O.	Can mobile health technology improve health related quality of life of chronic disease patients in emerging economies?: "Happy heart" A randomized controlled trial in India	0		2021	Mobile Health: Advances in Research and Applications
	Thomas, Mervin Joe; Lal, Vishnu; Baby, Ajith Kurian; Rabeeh Vp, Muhammad; James, Alosh; Raj, Arun K	Can technological advancements help to alleviate COVID-19 pandemic? a review.	0		2021	J Biomed Inform;117: 103787, 2021 05.	MEDLINE
	Majeed, Azeem; Seo, Yongseok; Heo, Kyungmoo; Lee, Daejoong	Can the UK emulate the South Korean approach to covid-19?	0		2020	BMJ;369: m2084, 2020 05 28.	MEDLINE
	GonÃ§alves, Bruno; Mendes, Romeu; Folgado, Hugo; Figueiredo, Pedro; Travassos, Bruno; Barros, Henrique; Campos-Fernandes, Adalberto; Beckert, Paulo; Brito, JoÃ£o	Can Tracking Data Help in Assessing Interpersonal Contact Exposure in Team Sports during the COVID-19 Pandemic?	0		2020	Sensors (Basel);20(21)2020 Oct 29.	MEDLINE
	Prestel, Christopher; Anderson, Erica; Forsberg, Kaitlin; Lyman, Meghan; de Perio, Marie A; Kuhar, David; Edwards, Kendra; Rivera, Maria; Shugart, Alicia; Walters, Maroya; Dotson, Nychie Q	Candida auris Outbreak in a COVID-19 Specialty Care Unit - Florida, July-August 2020.	0		2021	MMWR Morb Mortal Wkly Rep;70(2): 56-57, 2021 Jan 15.	MEDLINE
	JJ Woo	Capacity-building and Pandemics: Singapore's Response to Covid-19	0		2020		Springer	https://link.springer.com/content/pdf/10.1007/978-981-15-9453-3.pdf	https://scholar.google.com/scholar?cites=6059420640702680595&as_sdt=2005&sciodt=2007&hl=en	936	7/18/2021 14:36	BOOK	10.1007/978-981-15-9453-3							3	3	3	1	1	… even described Singapore's early efforts to detect and contain the Covid-19 coronavirus as the … a Monetary Authority of Singapore (MAS) survey, the Singapore economy is expected to contract by 5.8 … are typically left to sit idle in ordinary times, the emergence of Covid-19 would …		https://scholar.google.com/scholar?q=related:E87A8fdiF1QJ:scholar.google.com/&scioq=covid+contract+tracing+app*%7Ccovid+mobile+phone+contact+tracing+app*+impact%7Cevaluation%7Ceffectiveness&hl=en&as_sdt=2007&as_ylo=2019&as_yhi=2021
	Giangreco, Giovanni	Case fatality rate analysis of Italian COVID-19 outbreak.	0		2020	J Med Virol;92(7): 919-923, 2020 07.	MEDLINE
	MacIntyre, Chandini Raina	Case isolation, contact tracing, and physical distancing are pillars of COVID-19 pandemic control, not optional choices.	0		2020	Lancet Infect Dis;20(10): 1105-1106, 2020 10.	MEDLINE
	Linden, Matthias; Dehning, Jonas; Mohr, Sebastian B; Mohring, Jan; Meyer-Hermann, Michael; Pigeot, Iris; SchÃ¶bel, Anita; Priesemann, Viola	Case Numbers Beyond Contact Tracing Capacity Are Endangering the Containment of COVID-19.	0		2020	Dtsch Arztebl Int;117(46): 790-791, 2020 11 13.	MEDLINE
	Cesilia, C.; Sudarmaji, S.; Setiabudi, D.; Nataprawira, H. M.	Case report of a COVID-19 family cluster originating from a boarding school	0		2021	Paediatrica Indonesiana; 61(1):49-55, 2021.	Web of Science
	LeVine, Shankar; Dhakal, Guru Prasad; Penjor, Tshering; Chuki, Pem; Namgyal, Kesang; Watts, Melanie	Case Report: The First Case of COVID-19 in Bhutan.	0		2020	Am J Trop Med Hyg;102(6): 1205-1207, 2020 06.	MEDLINE
	W Cheng, C Hao	Case-Initiated COVID-19 contact tracing using anonymous notifications	1		2020	JMIR mHealth and uHealth	mhealth.jmir.org	https://mhealth.jmir.org/2020/6/e20369/	https://scholar.google.com/scholar?cites=5719728354302445608&as_sdt=2005&sciodt=2007&hl=en	25	7/18/2021 14:36	HTML								9	9	5	2	1	We discuss the concept of a participatory digital contact notification approach to assist tracing of contacts who are exposed to confirmed cases of coronavirus disease (COVID-19); the approach is simple and affordable for countries with limited access to health care resources and …	https://mhealth.jmir.org/2020/6/e20369/	https://scholar.google.com/scholar?q=related:KEjtQaKOYE8J:scholar.google.com/&scioq=covid+contract+tracing+app*%7Ccovid+mobile+phone+contact+tracing+app*+impact%7Cevaluation%7Ceffectiveness&hl=en&as_sdt=2007&as_ylo=2019&as_yhi=2021
	Cheng, Weibin; Hao, Chun	Case-Initiated COVID-19 Contact Tracing Using Anonymous Notifications.	1	1	2020	JMIR Mhealth Uhealth;8(6): e20369, 2020 06 22.	MEDLINE
	T Duong, DH Phan, N Trieu	Catalic: Delegated PSI Cardinality with Applications to Contact Tracing	0		2020	International Conference on the Theory and …	Springer	https://link.springer.com/chapter/10.1007/978-3-030-64840-4_29	https://scholar.google.com/scholar?cites=28322624580778248&as_sdt=2005&sciodt=2007&hl=en	179	7/18/2021 14:36		10.1007/978-3-030-64840-4_29							6	6	2	3	1	… it had received diagnosis RPIs during the infection window (eg, 14 days for COVID-19 … By keeping track of when and where they received which tokens, the attacker can identify who … OPRF instances, which makes it a particularly good fit for our eventual contact tracing application …	https://eprint.iacr.org/2020/1105.pdf	https://scholar.google.com/scholar?q=related:CHk-6UafZAAJ:scholar.google.com/&scioq=covid+contract+tracing+app*%7Ccovid+mobile+phone+contact+tracing+app*+impact%7Cevaluation%7Ceffectiveness&hl=en&as_sdt=2007&as_ylo=2019&as_yhi=2021
	B Gill, S Gangoli	Catastrophic dereliction of duty: Britain's coronavirus response	0		2020	Green Left Weekly	search.informit.org	https://search.informit.org/doi/abs/10.3316/informit.150461261536417		555	7/18/2021 14:36		10.3316/informit.150461261536417							0	0	0	2	1	… Award private corporations contracts to provide services for which they have no expertise or … MAY 26, 2020 GREENLEFT.ORG.AU | 13 | : Britain's coronavirus response … Minister Boris Johnson's (inset) mishandling of the government response exacerbated the COVID-19 crisis.
	KJ Almalki, S Song, M Mohzary…	CATS: Crowd-based Alert and Tracing Services for building a Safe Community Cluster against COVID-19	0		2021	2021 IFIP/IEEE …	ieeexplore.ieee.org	https://ieeexplore.ieee.org/abstract/document/9464005/		226	7/18/2021 14:36									0	0	0	4	1	… scientists support that they are the most effective health measures to break the coronavirus transmission chain … at: https://www.apple.com/newsroom/2020/04/apple-and-google- partner-on-covid-19-contact … [17] Private Kit: Safe Paths; Privacy-by-Design Covid19 Solutions …	http://dl.ifip.org/db/conf/im/im2021short/212022.pdf	https://scholar.google.com/scholar?q=related:fY4FO0c6Zq4J:scholar.google.com/&scioq=covid+contract+tracing+app*%7Ccovid+mobile+phone+contact+tracing+app*+impact%7Cevaluation%7Ceffectiveness&hl=en&as_sdt=2007&as_ylo=2019&as_yhi=2021
	Brack, S.; Reichert, L.; Scheuermann, B.	CAUDHT: Decentralized Contact Tracing Using a DHT and Blind Signatures	0		2020	Proc. Conf. Local Comput. Netw. LCN; 2020-November:337-340, 2020.	Scopus
	Centers for Disease Control and Prevention	CDC Activities and Initiatives Supporting the COVID-19 Response and the President&#039;s Plan for Opening America Up Again [May 26, 2020]	0		2020		Homeland Security Digital Library
	Sehra, Shiv T; George, Michael; Wiebe, Douglas J; Fundin, Shelby; Baker, Joshua F	Cell Phone Activity in Categories of Places and Associations With Growth in Cases of COVID-19 in the US.	0		2020	JAMA Intern Med;180(12): 1614-1620, 2020 12 01.	MEDLINE
	S Vaudenay	Centralized or decentralized? The contact tracing dilemma	0		2020		infoscience.epfl.ch	https://infoscience.epfl.ch/record/277809	https://scholar.google.com/scholar?cites=1972823969001352616&as_sdt=2005&sciodt=2007&hl=en	144	7/18/2021 14:36									64	64	64	1	1	… must only be used to support public health measures for the containment of COVID-19 … cs.washington.edu/ 11 https://tcn-coalition.org/ 12 https://www.apple.com/covid19/contacttracing 13 “PACT … say that this is what is happening in the case of human contact tracing, this gives no …	https://infoscience.epfl.ch/record/277809/files/ppct.pdf	https://scholar.google.com/scholar?q=related:qK2zhPLgYBsJ:scholar.google.com/&scioq=covid+contract+tracing+app*%7Ccovid+mobile+phone+contact+tracing+app*+impact%7Cevaluation%7Ceffectiveness&hl=en&as_sdt=2007&as_ylo=2019&as_yhi=2021
	Caetano, RosÃ¢ngela; Silva, AngÃ©lica Baptista; Guedes, Ana Cristina Carneiro Menezes; Paiva, Carla Cardi Nepomuceno de; Ribeiro, Gizele da Rocha; Santos, Daniela Lacerda; Silva, Rondineli Mendes da	Challenges and opportunities for telehealth during the COVID-19 pandemic: ideas on spaces and initiatives in the Brazilian context./ Desafios e oportunidades para telessaÃºde em tempos da pandemia pela COVID-19: uma reflexÃ£o sobre os espaÃ§os e iniciativas no contexto brasileiro.	0		2020	Cad Saude Publica;36(5): e00088920, 2020.	MEDLINE
	C Pu, A Suprem, RA Lima	Challenges and Opportunities in Rapid Epidemic Information Propagation with Live Knowledge Aggregation from Social Media	0		2020	2020 IEEE Second International …	ieeexplore.ieee.org	https://ieeexplore.ieee.org/abstract/document/9319355/	https://scholar.google.com/scholar?cites=5183106092104220078&as_sdt=2005&sciodt=2007&hl=en	927	7/18/2021 14:36									1	1	0	3	1	… Contact tracing works when the number of infections is relatively small and infection symptoms are clear … TABLE II TOP 5 LANGUAGES IN EDNA-COVID DATASET Language No … we have created new Twitter queries with keywords such as coronavirus, covid19, novel coronavirus …	https://arxiv.org/pdf/2011.05416	https://scholar.google.com/scholar?q=related:rv0IjYcX7kcJ:scholar.google.com/&scioq=covid+contract+tracing+app*%7Ccovid+mobile+phone+contact+tracing+app*+impact%7Cevaluation%7Ceffectiveness&hl=en&as_sdt=2007&as_ylo=2019&as_yhi=2021
	ND Lewis, JD Mayer	Challenges and responses to COVID-19: experience from Asia	0		2020		scholarspace.manoa.hawaii.edu	https://scholarspace.manoa.hawaii.edu/handle/10125/69090	https://scholar.google.com/scholar?cites=3006348065188279293&as_sdt=2005&sciodt=2007&hl=en	575	7/18/2021 14:36									2	2	1	2	1	… President Moon Jae-In's strong response to the COVID-19 pandemic helped his Liberal Democratic Party score a resounding … government rapidly initiated a testing and quarantine protocol based on advanced ICT, text alerts, smartphone apps, and efficient contract tracing …	https://scholarspace.manoa.hawaii.edu/bitstream/10125/69090/1/20200710-Challenges%20and%20Responses%20to%20COVID-19.pdf	https://scholar.google.com/scholar?q=related:_fO6EKOxuCkJ:scholar.google.com/&scioq=covid+contract+tracing+app*%7Ccovid+mobile+phone+contact+tracing+app*+impact%7Cevaluation%7Ceffectiveness&hl=en&as_sdt=2007&as_ylo=2019&as_yhi=2021
	Kerbage, Anthony; Matta, Marc; Haddad, Sara; Daniel, Pascale; Tawk, Lucie; Gemayel, Setrida; Amine, Abdallah; Warrak, Rania; Germanos, Myrna; Haddad, Fady; Geagea, Antoine	Challenges facing COVID-19 in rural areas: an experience from Lebanon.	0		2020	Int J Disaster Risk Reduct;: 102013, 2020 Dec 09.	MEDLINE
	von Wyl, Viktor	Challenges for Nontechnical Implementation of Digital Proximity Tracing During the COVID-19 Pandemic: Media Analysis of the SwissCovid App.	0		2021	JMIR Mhealth Uhealth;9(2): e25345, 2021 02 26.	MEDLINE
	P Kariuki, LO Ofusori, PR Subramaniam…	CHALLENGES IN CONTACT TRACING BY MINING MOBILE PHONE LOCATION DATA FOR COVID-19: IMPLICATIONS FOR PUBLIC GOVERNANCE IN …	1		2021	… Journal of Information …	ijikm.org	http://www.ijikm.org/Volume16/IJIKMv16p101-124Kariuki6918.pdf		156	7/18/2021 14:36	PDF								0	0	0	4	1	… follow- ing a Norway data protection regulator report that there are only a few coronavirus cases in the … of GPS to notify an individual if they have been close to a positive COVID-19 case … on a voluntary, opt-in basis for cases and their contacts' information on the tracing database …	http://www.ijikm.org/Volume16/IJIKMv16p101-124Kariuki6918.pdf	https://scholar.google.com/scholar?q=related:L8h9P2fvDJYJ:scholar.google.com/&scioq=covid+contract+tracing+app*%7Ccovid+mobile+phone+contact+tracing+app*+impact%7Cevaluation%7Ceffectiveness&hl=en&as_sdt=2007&as_ylo=2019&as_yhi=2021
	Kariuki P., Ofusori L.O., Subramaniam P.R., Okpeku M., Goyayi M.L.	Challenges in contact tracing by mining mobile phone location data for covid-19: Implications for public governance in south africa	1	1	2021	Interdisciplinary Journal of Information, Knowledge, and Management
	Kariuki, P.; Ofusori, L. O.; Subramaniam, P. R.; Okpeku, M.; Goyayi, M. L.	Challenges in contact tracing by mining mobile phone location data for covid-19: Implications for public governance in south africa	1		2021	Interdisciplinary Journal of Information, Knowledge, and Management; 16:101-124, 2021.	Scopus
	S.V, P.; Ittamalla, R.; Subramanian, D.	Challenges in successful implementation of Digital contact tracing to curb COVID-19 from global citizenâ€™s perspective: A text analysis study	0		2020	International Journal of Pervasive Computing and Communications;2020.	Scopus
	Barnes, Mark; Sax, Paul E	Challenges of &quot;Return to Work&quot; in an Ongoing Pandemic.	0		2020	N Engl J Med;383(8): 779-786, 2020 08 20.	MEDLINE
	M Barnes, PE Sax	Challenges of “return to work” in an ongoing pandemic	0		2020	New England Journal of Medicine	Mass Medical Soc	https://www.nejm.org/doi/full/10.1056/NEJMsr2019953	https://scholar.google.com/scholar?cites=16390776567576208205&as_sdt=2005&sciodt=2007&hl=en	328	7/18/2021 14:36	HTML	10.1056/NEJMsr2019953							57	57	29	2	1	Challenges of “Return to Work” in an Ongoing Pandemic The authors discuss the public health challenges faced by commercial establishments in preventing transmission of Covid-19 among their workers ...	https://www.nejm.org/doi/full/10.1056/NEJMsr2019953	https://scholar.google.com/scholar?q=related:TSMtN3K8d-MJ:scholar.google.com/&scioq=covid+contract+tracing+app*%7Ccovid+mobile+phone+contact+tracing+app*+impact%7Cevaluation%7Ceffectiveness&hl=en&as_sdt=2007&as_ylo=2019&as_yhi=2021
	Barry, Colleen L; Anderson, Kelly E; Han, Hahrie; Presskreischer, Rachel; McGinty, Emma E	Change Over Time in Public Support for Social Distancing, Mask Wearing, and Contact Tracing to Combat the COVID-19 Pandemic Among US Adults, April to November 2020.	0		2021	Am J Public Health;111(5): 937-948, 2021 05.	MEDLINE
	Zhang, Juanjuan; Litvinova, Maria; Liang, Yuxia; Wang, Yan; Wang, Wei; Zhao, Shanlu; Wu, Qianhui; Merler, Stefano; Viboud, CÃ©cile; Vespignani, Alessandro; Ajelli, Marco; Yu, Hongjie	Changes in contact patterns shape the dynamics of the COVID-19 outbreak in China.	0		2020	Science;368(6498): 1481-1486, 2020 06 26.	MEDLINE
	MacDonald, Alexis U.; Harahus, John M.; Hall, Erin, Reed, Mary Jane, Baldisseri, Marie R.	Chapter 2 - COVID-19 disaster preparedness	0		2022	COVID-19 Pandemic;: 23-34, 2022.	ScienceDirect
	Amin, Pravin	Chapter 21 - Life after COVID-19: Future directions?	0		2022	COVID-19 Pandemic;: 211-226, 2022.	ScienceDirect
	Ashleigh C Myall; Robert L Peach; Yu Wan; Siddharth Mookerjee; Elita Jauneikaite; Frankie Bolt; James Richard Price; Frances Davies; Andrea Yeong Wiesse; Alison Holmes; Mauricio Barahona	Characterising contact in disease outbreaks via a network model of spatial-temporal proximity	0		2021		PREPRINT-MEDRXIV
	Jiang, Zhenghao; Sun, Jie; Li, Xiude; Lyu, Yong	Characteristics and Outcome of 69 Cases of Coronavirus Disease 2019 (COVID-19) in Lu&#039;an City, China Between January and February 2020.	0		2020	Med Sci Monit;26: e925442, 2020 Aug 14.	MEDLINE
	Krueger, Anna; Gunn, Jayleen K L; Watson, Joanna; Smith, Andrew E; Lincoln, Rebecca; Huston, Sara L; Dirlikov, Emilio; Robinson, Sara	Characteristics and Outcomes of Contacts of COVID-19 Patients Monitored Using an Automated Symptom Monitoring Tool - Maine, May-June 2020.	0		2020	MMWR Morb Mortal Wkly Rep;69(31): 1026-1030, 2020 Aug 07.	MEDLINE
	Lauren A. Paul; Nick Daneman; Kevin A. Brown; James Johnson; Trevor van Ingen; Eugene Joh; Sarah E. Wilson; Sarah A. Buchan	Characteristics associated with household transmission of SARS-CoV-2 in Ontario, Canada	0		2020		PREPRINT-MEDRXIV
	Rogers, Julia H; Link, Amy C; McCulloch, Denise; Brandstetter, Elisabeth; Newman, Kira L; Jackson, Michael L; Hughes, James P; Englund, Janet A; Boeckh, Michael; Sugg, Nancy; Ilcisin, Misja; Sibley, Thomas R; Fay, Kairsten; Lee, Jover; Han, Peter; Truong, Melissa; Richardson, Matthew; Nickerson, Deborah A; Starita, Lea M; Bedford, Trevor; Chu, Helen Y	Characteristics of COVID-19 in Homeless Shelters : A Community-Based Surveillance Study.	0		2021	Ann Intern Med;174(1): 42-49, 2021 01.	MEDLINE
	Li, Wei; Zhang, Bo; Lu, Jianhua; Liu, Shihua; Chang, Zhiqiang; Peng, Cao; Liu, Xinghua; Zhang, Peng; Ling, Yan; Tao, Kaixiong; Chen, Jianying	Characteristics of Household Transmission of COVID-19.	0		2020	Clin Infect Dis;71(8): 1943-1946, 2020 11 05.	MEDLINE
	Terebuh, Pauline D; Egwiekhor, Amina J; Gullett, Heidi L; Fakolade, Adeola O; Miracle, Jill E; Ganesh, Prakash T; Rose, Johnie; Stange, Kurt C; Szabo, Andrea D; Grisez, Barry; Brennan, Kevin; Hrusch, Suzanne; Napolitano, Jackie; Brazile, Ramona; Allan, Terrence	Characterization of community-wide transmission of SARS-CoV-2 in congregate living settings and local public health-coordinated response during the initial phase of the COVID-19 pandemic.	0		2021	Influenza Other Respir Viruses;15(4): 439-445, 2021 07.	MEDLINE
	Andreas Walker; Torsten Houwaart; Patrick Finzer; Lutz Ehlkes; Alona Tyshaieva; Maximilian Damagnez; Daniel Strelow; Ashley Duplessis; Jessica Nicolai; Tobias Wienemann; Teresa Tamayo; Malte KohnsÂ Vasconcelos; Lisanna HÃ¼lse; Katrin Hoffmann; Nadine LÃ¼bke; Sandra Hauka; Marcel Andree; Martin P DÃ¤umer; Alexander Thielen; Susanne Kolbe-Busch; Klaus GÃ¶bels; Rainer Zotz; Klaus Pfeffer; JÃ¶rg Timm…	Characterization of SARS-CoV-2 genetic structure and infection clusters in a large German city based on integrated genomic surveillance, outbreak analysis, and contact tracing	0		2021		PREPRINT-MEDRXIV
	Palash Sashittal; Yunan Luo; Jian Peng; Mohammed El-Kebir	Characterization of SARS-CoV-2 viral diversity within and across hosts	0		2020		PREPRINT-BIORXIV
	Hanan M Al Kuwari; Hanan F Abdul Rahim; Laith J Abu Raddad; Abdul-Badi Abou-Samra; Zaina Al Kanaani; Abdullatif Al Khal; Einas Al Kuwari; Salih Al Marri; Muna Al Masalmani; Hamad Eid Al Romaihi; Sheikh M Al Thani; Peter Coyle; Ali N Latif; Robert Owen; Roberto Bertollini; Adeel A Butt	Characterization of the SARS-CoV-2 outbreak in the State of Qatar, February 28-April 18, 2020	0		2020		PREPRINT-MEDRXIV
	Sayantan Laha; Joyeeta Chakraborty; Shantanab Das; Sampa Biswas; Soumen Kanti Manna; Raghunath Chatterjee	Characterizations of SARS-CoV-2 mutational profile, spike protein stability and viral transmission	1		2020		PREPRINT-BIORXIV
	Laha, Sayantan; Chakraborty, Joyeeta; Das, Shantanab; Manna, Soumen Kanti; Biswas, Sampa; Chatterjee, Raghunath	Characterizations of SARS-CoV-2 mutational profile, spike protein stability and viral transmission.	1	1	2020	Infect Genet Evol;85: 104445, 2020 Nov.	MEDLINE
	Lau, Max S Y; Grenfell, Bryan; Thomas, Michael; Bryan, Michael; Nelson, Kristin; Lopman, Ben	Characterizing superspreading events and age-specific infectiousness of SARS-CoV-2 transmission in Georgia, USA.	0		2020	Proc Natl Acad Sci U S A;117(36): 22430-22435, 2020 09 08.	MEDLINE
	Pietz, Jesse; McCoy, Scott; Wilck, JosephH.	Chasing John Snow: data analytics in the COVID-19 era	0		2019	Eur. J. Inf. Syst.;: 1-17, 2019.	ELSEVIER
	Sarkodie, Benjamin Dabo; Mensah, Yaw Boateng; Ayetey, Harold; Dzefi-Tettey, Klenam; Brakohiapa, Edmund; Kaminta, Andrew; Idun, Ewurama	Chest Computed Tomography findings in patients with corona virus disease 2019 (COVID-19): An initial experience in three centres in Ghana, West Africa.	0		2020	J Med Imaging Radiat Sci;51(4): 604-609, 2020 12.	MEDLINE
	Zhou, Joel C.; Hui, Terrence C. H.; Tan, Cher Heng; Khoo, Hau Wei; Young, Barnaby E.; Lye, David C.; Lee, Yeong Shyan; Kaw, Gregory J. L.	Chest Radiography in Coronavirus Disease 2019 (COVID-19): Correlation with Clinical Course	0		2020	Annals Academy of Medicine Singapore; 49(7):456-461, 2020.	Web of Science
	Yoon, Yoonsun; Choi, Gwang-Jun; Kim, Ji Yeong; Kim, Kyung-Ran; Park, Hwanhee; Chun, Jae Kyung; Kim, Yae-Jean	Childcare Exposure to Severe Acute Respiratory Syndrome Coronavirus 2 for 4-Year-Old Presymptomatic Child, South Korea.	0		2021	Emerg Infect Dis;27(2): 341-347, 2021 02.	MEDLINE
	Maltezou, Helena C; Magaziotou, Ioanna; Dedoukou, Xanthi; Eleftheriou, Eirini; Raftopoulos, Vasilios; Michos, Athanasios; Lourida, Athanasia; Panopoulou, Maria; Stamoulis, Konstantinos; Papaevangelou, Vasiliki; Petinaki, Efthimia; Mentis, Andreas; Papa, Anna; Tsakris, Athanasios; Roilides, Emmanuel; Syrogiannopoulos, George A; Tsolia, Maria	Children and Adolescents With SARS-CoV-2 Infection: Epidemiology, Clinical Course and Viral Loads.	0		2020	Pediatr Infect Dis J;39(12): e388-e392, 2020 12.	MEDLINE
	White, P; Ceannt, R; Kennedy, E; O&#039;Sullivan, M B; Ward, M; Collins, A	Children are safe in schools: a review of the Irish experience of reopening schools during the COVID-19 pandemic.	0		2021	Public Health;195: 158-160, 2021 Jun.	MEDLINE
	HV Jagadish	Circles of Privacy	0		2020	Journal of Consumer Psychology	Wiley Online Library	https://onlinelibrary.wiley.com/doi/pdf/10.1002/jcpy.1188	https://scholar.google.com/scholar?cites=285691044519058512&as_sdt=2005&sciodt=2007&hl=en	805	7/18/2021 14:36		10.1002/jcpy.1188							1	1	1	1	1	… we normally would consider highly invasive in terms of privacy. Yet, in the context of the COVID-19 … contract. Technology can then be used to assist in implementation of the agreed upon behavior. A … Contact tracing mobile apps for COVID-19: Privacy …		https://scholar.google.com/scholar?q=related:UJwRyH369gMJ:scholar.google.com/&scioq=covid+contract+tracing+app*%7Ccovid+mobile+phone+contact+tracing+app*+impact%7Cevaluation%7Ceffectiveness&hl=en&as_sdt=2007&as_ylo=2019&as_yhi=2021
	Bouffanais, Roland; Lim, Sun Sun	Cities - try to predict superspreading hotspots for COVID-19.	0		2020	Nature;583(7816): 352-355, 2020 07.	MEDLINE
	Bai, Xuemei; Nagendra, Harini; Shi, Peijun; Liu, Haiyan	Cities: build networks and share plans to emerge stronger from COVID-19.	0		2020	Nature;584(7822): 517-520, 2020 08.	MEDLINE
	Wirth, Felix Nikolaus; Johns, Marco; Meurers, Thierry; Prasser, Fabian	Citizen-Centered Mobile Health Apps Collecting Individual-Level Spatial Data for Infectious Disease Management: Scoping Review.	0		2020	JMIR Mhealth Uhealth;8(11): e22594, 2020 11 10.	MEDLINE
	L Horvath, S Banducci, O James	Citizens' attitudes to contact tracing apps	0		2020	Journal of Experimental Political …	cambridge.org	https://www.cambridge.org/core/journals/journal-of-experimental-political-science/article/citizens-attitudes-to-contact-tracing-apps/F9B8B8CFE051E6D89C3C9ADD6DF76019	https://scholar.google.com/scholar?cites=10659060680078255219&as_sdt=2005&sciodt=2007&hl=en	14	7/18/2021 14:36									9	9	3	3	1	… How well or badly do you think the UK government is handling the coronavirus (Covid-19) outbreak … Retrieved from https://www.turing.ac.uk/blog/technical-roadmap-uks-contract-tracing- app-functionality … 2020/07/08/what-is-missing-from-the-online-debate-around-covid-19-digital …	https://www.cambridge.org/core/services/aop-cambridge-core/content/view/F9B8B8CFE051E6D89C3C9ADD6DF76019/S2052263020000305a.pdf/citizens-attitudes-to-contact-tracing-apps.pdf	https://scholar.google.com/scholar?q=related:c-Rl4zaX7JMJ:scholar.google.com/&scioq=covid+contract+tracing+app*%7Ccovid+mobile+phone+contact+tracing+app*+impact%7Cevaluation%7Ceffectiveness&hl=en&as_sdt=2007&as_ylo=2019&as_yhi=2021
	Kitchin, Rob	Civil liberties or public health, or civil liberties and public health? Using surveillance technologies to tackle the spread of COVID-19	1	1	2020	Space Polity;: 1-20, 2020.	ELSEVIER
	R Kitchin	Civil liberties or public health, or civil liberties and public health? Using surveillance technologies to tackle the spread of COVID-19	1		2020	Space and Polity	Taylor & Francis	https://www.tandfonline.com/doi/abs/10.1080/13562576.2020.1770587	https://scholar.google.com/scholar?cites=1105127830039096154&as_sdt=2005&sciodt=2007&hl=en	90	7/18/2021 14:36		10.1080/13562576.2020.1770587							57	57	57	1	1	… This creep while optional in some cases (eg the use of contract tracing apps) might shift to … might point to China as an example where technology solutions to the coronavirus have seemingly … No doubt some companies hope that contributing to the effort to tackle COVID-19 will …	https://kitchin.org/wp-content/uploads/2021/01/SP-2020-civil-liberties-and-public-health.pdf	https://scholar.google.com/scholar?q=related:Wuvg_OczVg8J:scholar.google.com/&scioq=covid+contract+tracing+app*%7Ccovid+mobile+phone+contact+tracing+app*+impact%7Cevaluation%7Ceffectiveness&hl=en&as_sdt=2007&as_ylo=2019&as_yhi=2021
	Prakash, Sadanand; Agrawal, Manas Mani; Kumar, Rajendra; Yadav, Shubhangi	Clinical and epidemiological profile of patients infected by COVID-19 at a tertiary care centre in North India.	0		2020	Monaldi Arch Chest Dis;90(4)2020 Nov 27.	MEDLINE
	Chang, Tu-Hsuan; Wu, Jhong-Lin; Chang, Luan-Yin	Clinical characteristics and diagnostic challenges of pediatric COVID-19: A systematic review and meta-analysis.	0		2020	J Formos Med Assoc;119(5): 982-989, 2020 May.	MEDLINE
	Sim, B. L. H.; Chidambaram, S. K.; Wong, X. C.; Pathmanathan, M. D.; Peariasamy, K. M.; Hor, C. P.; Chua, H. J.; Goh, P. P.	Clinical characteristics and risk factors for severe COVID-19 infections in Malaysia: A nationwide observational study	0		2020	Lancet Reg Health West Pac; 4:100055, 2020.	MEDLINE
	Chua, Gilbert T; Wong, Joshua Sung Chih; Lam, Ivan; Ho, Polly Po Ki; Chan, Wai Hung; Yau, Felix Yat Sun; Rosa Duque, Jaime S; Ho, Alvin Chi Chung; Siu, Ka Ka; Cheung, Tammy W Y; Lam, David Shu Yan; Chan, Victor Chi Man; Lee, Kwok Piu; Tsui, Kwing Wan; Wong, Tak Wai; Yau, Man Mut; Yau, Tsz Yan; Chan, Kate Ching Ching; Yu, Michelle Wai Ling; Chow, Chit Kwong; Chiu, Wah Keung; Chan, Kwok Chiu; Wong,…	Clinical Characteristics and Transmission of COVID-19 in Children and Youths During 3 Waves of Outbreaks in Hong Kong.	0		2021	JAMA Netw Open;4(5): e218824, 2021 05 03.	MEDLINE
	Fu, Bao; Fu, Xiaoyun	Clinical characteristics of 11 asymptomatic patients with COVID-19.	1	1	2020	Med Clin (Barc);155(2): 87-88, 2020 07 24.	MEDLINE
	Zhiliang Hu; Ci Song; Chuanjun Xu; Guangfu Jin; Yaling Chen; Xin Xu; Hongxia Ma; Wei Chen; Yuan Lin; Yishan Zheng; Jianming Wang; zhibin hu; Yongxiang Yi; Hongbing Shen	Clinical Characteristics of 24 Asymptomatic Infections with COVID-19 Screened among Close Contacts in Nanjing, China	1		2020		PREPRINT-MEDRXIV
	Hu, Zhiliang; Song, Ci; Xu, Chuanjun; Jin, Guangfu; Chen, Yaling; Xu, Xin; Ma, Hongxia; Chen, Wei; Lin, Yuan; Zheng, Yishan; Wang, Jianming; Hu, Zhibin; Yi, Yongxiang; Shen, Hongbing	Clinical characteristics of 24 asymptomatic infections with COVID-19 screened among close contacts in Nanjing, China.	1	1	2020	Sci China Life Sci;63(5): 706-711, 2020 05.	MEDLINE
	Jung, Chan-Young; Park, Haeyong; Kim, Dong Wook; Choi, Yoon Jung; Kim, Seong Woo; Chang, Tae Ik	Clinical Characteristics of Asymptomatic Patients with COVID-19: A Nationwide Cohort Study in South Korea.	0		2020	Int J Infect Dis;99: 266-268, 2020 Oct.	MEDLINE
	Yao, Y; Chen, W; Wu, X; Shen, L; Shen, L; Fu, Y; Yang, Q; Yao, M; Zhou, J; Zhou, H	Clinical characteristics of COVID-19 patients in three consecutive generations of spread in Zhejiang, China.	0		2020	Clin Microbiol Infect;26(10): 1380-1385, 2020 Oct.	MEDLINE
	Nham, A.; Close, R. M.	Clinical characteristics of hospitalized COVID-19 American indian patients in rural arizona	0		2020	Open Forum Infectious Diseases; 7(SUPPL 1):S253-S254, 2020.	EMBASE
	Geteneh, Alene; Alemnew, Birhan; Tadesse, Selamyhun; Girma, Abebe	Clinical characteristics of patients infected with SARS-CoV-2 in North Wollo Zone, North-East Ethiopia.	0		2021	Pan Afr Med J;38: 217, 2021.	MEDLINE
	GHR Rao	Clinical Evaluation of a Topical Patch for the Management of Acute and Chronic Osteoarticular Pain	0		2020	Journal of Medicine and Healthcare. SRC/JMHC-149	researchgate.net	https://www.researchgate.net/profile/Gundu-Rao-2/publication/344518861_Coronavirus_Disease_Pandemic_A_Public_Health_Perspective/links/5f7dd73e299bf1b53e15a711/Coronavirus-Disease-Pandemic-A-Public-Health-Perspective.pdf		687	7/18/2021 14:36	PDF								0	0	0	1	1	… In an unprecedented move, the US administration has bypassed the CDC, and asked a private contract company, to handle the Covid-19 data … 33. Johns Hopkins University (2020) Coronavirus resource center: COVID-19 global cases. https://coronavirus.jhu.edu. map.html. 34 …	https://www.researchgate.net/profile/Gundu-Rao-2/publication/344518861_Coronavirus_Disease_Pandemic_A_Public_Health_Perspective/links/5f7dd73e299bf1b53e15a711/Coronavirus-Disease-Pandemic-A-Public-Health-Perspective.pdf	https://scholar.google.com/scholar?q=related:qSawpcxy9DUJ:scholar.google.com/&scioq=covid+contract+tracing+app*%7Ccovid+mobile+phone+contact+tracing+app*+impact%7Cevaluation%7Ceffectiveness&hl=en&as_sdt=2007&as_ylo=2019&as_yhi=2021
	Wang, X; Xu, H; Jiang, H; Wang, L; Lu, C; Wei, X; Liu, J; Xu, S	Clinical features and outcomes of discharged coronavirus disease 2019 patients: a prospective cohort study.	0		2020	QJM;113(9): 657-665, 2020 Sep 01.	MEDLINE
	Vetter, Pauline; Vu, Diem Lan; L&#039;Huillier, Arnaud G; Schibler, Manuel; Kaiser, Laurent; Jacquerioz, Frederique	Clinical features of covid-19.	0		2020	BMJ;369: m1470, 2020 Apr 17.	MEDLINE
	Balestrini, Simona; Koepp, Matthias J; Gandhi, Sonia; Rickman, Hannah M; Shin, Gee Yen; Houlihan, Catherine F; Anders-Cannon, Jonny; Silvennoinen, Katri; Xiao, Fenglai; Zagaglia, Sara; Hudgell, Kirsty; Ziomek, Mariusz; Haimes, Paul; Sampson, Adam; Parker, Annie; Helen Cross, J; Pardington, Rosemarie; Nastouli, Eleni; Swanton, Charles; Sander, Josemir W; Sisodiya, Sanjay M	Clinical outcomes of COVID-19 in long-term care facilities for people with epilepsy.	0		2021	Epilepsy Behav;115: 107602, 2021 02.	MEDLINE
	Kohmer, Niko; Westhaus, Sandra; RÃ¼hl, Cornelia; Ciesek, Sandra; Rabenau, Holger F	Clinical performance of different SARS-CoV-2 IgG antibody tests.	1	1	2020	J Med Virol;92(10): 2243-2247, 2020 10.	MEDLINE
	Niko Kohmer; Sandra Westhaus; Cornelia Ruehl; Sandra Ciesek; Holger F Rabenau	Clinical performance of SARS-CoV-2 IgG antibody tests and potential protective immunity	1		2020		PREPRINT-BIORXIV
	Adetola, Hammed Hassan; Ishola, David; Afolabi, Muhammed Olanrewaju; Bangura, Joseph; Sesay, Isaac Gibril; Pearce, Richmonda; Garrick, Isaac; Kamara, Bomposseh; Leigh, Bailah; Greenwood, Brian; Watson-Jones, Deborah	Clinical presentations and management of COVID-19 infected children seen in a district health facility in Kambia, northern Sierra Leone.	0		2020	Pan Afr Med J;37(Suppl 1): 28, 2020.	MEDLINE
	Joshi, Jagadish; Mishra, Pradip; Kamar, Sher Bahadur; Sharma, Nirajan Datta; Parajuli, Janaki; Sharma, Seema; Pandey, Hem Raj	Clinical Profile of Cases of COVID-19 in Far Western Province of Nepal.	0		2020	J Nepal Health Res Counc;18(1): 135-137, 2020 Apr 20.	MEDLINE
	Hiroshi Nishiura; Hitoshi Oshitani; Tetsuro Kobayashi; Tomoya Saito; Tomimasa Sunagawa; Tamano Matsui; Takaji Wakita; MHLW COVID-19 Response Team; Motoi Suzuki	Closed environments facilitate secondary transmission of coronavirus disease 2019 (COVID-19)	0		2020		PREPRINT-MEDRXIV
	Minh-Duc Nguyen-Tran; Ali Ahmed-Fouad Abozaid; Luu Lam Thang Tai; Le Huu Nhat Minh; Quang-Loc Le; Hoang-Dung Nguyen; Khanh-Linh Dao; Huu-Hoai Le; Nguyen Tien Huy	Cluster analysis of epidemiological characteristic features of confirmed cases with the novel coronavirus (COVID-19) outside China: a descriptive study	0		2020		PREPRINT-MEDRXIV
	Jang, Sukbin; Han, Si Hyun; Rhee, Ji-Young	Cluster of Coronavirus Disease Associated with Fitness Dance Classes, South Korea.	0		2020	Emerg Infect Dis;26(8): 1917-1920, 2020 Aug.	MEDLINE
	Arnaud Fontanet; Laura Tondeur; Yoann Madec; Rebecca Grant; Camille Besombes; Nathalie Jolly; Sandrine Fernandes Pellerin; Marie-Noelle Ungeheuer; Isabelle Cailleau; Lucie Kuhmel; Sarah Temmam; Christele Huon; Kuang-Yu Chen; Bernadette Crescenzo; Sandie Munier; Caroline Demeret; Ludivine Grzelak; Isabelle Staropoli; Timothee Bruel; Pierre Gallian; Simon Cauchemez; Sylvie van der Werf; Olivier Sch…	Cluster of COVID-19 in northern France: A retrospective closed cohort study	0		2020		PREPRINT-MEDRXIV
	Adam, Dillon C; Wu, Peng; Wong, Jessica Y; Lau, Eric H Y; Tsang, Tim K; Cauchemez, Simon; Leung, Gabriel M; Cowling, Benjamin J	Clustering and superspreading potential of SARS-CoV-2 infections in Hong Kong.	0		2020	Nat Med;26(11): 1714-1719, 2020 11.	MEDLINE
	Jaca, Anelisa; Iwu, Chinwe Juliana; Wiysonge, Charles Shey	Cochrane corner: digital contact tracing technologies in epidemics.	0		2020	Pan Afr Med J;37(Suppl 1): 8, 2020.	MEDLINE
	Patch, Jason, Heeks, Amberjean, Luppino, Kristin, Nims, Mikala, Ortiz, Molly, Presutti, Keryn, Reid, Chelsea	Coffee + COVID: people, place, and pandemic	0		2021	Visual Studies;: 1-6, 2021.	Academic Search Complete
	D&#039;Onofrio, L E; Buono, F D; Cooper, M A R	Cohabitation COVID-19 transmission rates in a United States suburban community: A retrospective study of familial infections.	0		2021	Public Health;192: 30-32, 2021 Mar.	MEDLINE
	Camille Genecand; Denis Mongin; Flora Koegler; Dan Lebowitz; Simon Regard; Mayssam Nehme; Olivia Braillard; Marwene Grira; Dominique Joubert; Pierre Chopard; Elisabeth Delaporte; Jerome Stirnemann; Idris Guessous; Aglae Tardin; Delphine Sophie Courvoisier	Cohort profile: Actionable Register of Geneva Outpatients with SARS-CoV-2 (ARGOS)	0		2021		PREPRINT-MEDRXIV
	Talekar, A.; Shriram, S.; Vaidhiyan, N.; Aggarwal, G.; Chen, J.; Venkatramanan, S.; Wang, L.; Adiga, A.; Sadilek, A.; Tendulkar, A.; Marathe, M.; Sundaresan, R.; Tambe, M.	Cohorting to isolate asymptomatic spreaders: An agent-based simulation study on the Mumbai Suburban Railway	0		2020	ArXiv; 23:23, 2020.	MEDLINE
	T Bernardo, KE Sobkowich, RO Forrest…	Collaborating in the time of COVID-19: The scope and scale of innovative responses to a global pandemic	1		2021	JMIR Public Health …	publichealth.jmir.org	https://publichealth.jmir.org/2021/2/e25935/	https://scholar.google.com/scholar?cites=2201227112663755460&as_sdt=2005&sciodt=2007&hl=en	656	7/18/2021 14:36	HTML								3	3	1	4	1	The emergence of COVID-19 spurred the formation of myriad teams to tackle every conceivable aspect of the virus and thwart its spread. Enabled by global digital connectedness, collaboration has become a constant theme throughout the pandemic, resulting in the expedition of …	https://publichealth.jmir.org/2021/2/e25935/	https://scholar.google.com/scholar?q=related:xCpIeGVUjB4J:scholar.google.com/&scioq=covid+contract+tracing+app*%7Ccovid+mobile+phone+contact+tracing+app*+impact%7Cevaluation%7Ceffectiveness&hl=en&as_sdt=2007&as_ylo=2019&as_yhi=2021
	Bernardo, Theresa; Sobkowich, Kurtis Edward; Forrest, Russell Othmer; Stewart, Luke Silva; D&#039;Agostino, Marcelo; Perez Gutierrez, Enrique; Gillis, Daniel	Collaborating in the Time of COVID-19: The Scope and Scale of Innovative Responses to a Global Pandemic.	1	1	2021	JMIR Public Health Surveill;7(2): e25935, 2021 02 09.	MEDLINE
	Ng, Joyce K C; Ngai, Jenny C L; Ng, Susanna S S; Hui, David S C	Collection of lower respiratory specimen by bronchoscopy for the diagnosis of COVID-19.	0		2021	Int J Infect Dis;105: 326-328, 2021 Apr.	MEDLINE
	Anonymous	Collectives&#039; sigh of relief but US is anything but united	0		2020	Education;: 19, 2020.	ProQuest Central
	Lin, Leesa; Hou, Zhiyuan	Combat COVID-19 with artificial intelligence and big data.	0		2020	J Travel Med;27(5)2020 Aug 20.	MEDLINE
7	N Sharma, S Vyas, A Mohapatra…	Combating COVID-19 pandemic in India: Demystifying the concept of herd immunity	0		2021	Journal of Family …	ncbi.nlm.nih.gov	https://www.ncbi.nlm.nih.gov/pmc/articles/PMC8144793/	https://scholar.google.com/scholar?cites=16493205950641312863&as_sdt=2005&sciodt=2007&hl=en	951	7/18/2021 14:36	HTML								1	1	0	4	1	… protects from novel corona virus infection … Available from https://hub.jhu.edu/2020/04/30/herd- immunity-covid-19-coronavirus … Available from: https://www.theweek.in/news/ health/2020/05/ 02/covid-19-pandemicmight-last-for-2-years-before-humans-develop-herdimmunity …	https://www.ncbi.nlm.nih.gov/pmc/articles/PMC8144793/	https://scholar.google.com/scholar?q=related:X5RVZ22j4-QJ:scholar.google.com/&scioq=covid+contract+tracing+app*%7Ccovid+mobile+phone+contact+tracing+app*+impact%7Cevaluation%7Ceffectiveness&hl=en&as_sdt=2007&as_ylo=2019&as_yhi=2021
	Shah, Aarati; Aacharya, Ramesh Prasad	Combating COVID-19 Pandemic in Nepal: Ethical Challenges in an Outbreak.	0		2020	JNMA J Nepal Med Assoc;58(224): 276-279, 2020 Apr 30.	MEDLINE
	S Dubey, P Parwekar	Combating COVID-19 Through Emerging Digital Technologies	0		2021	Data Engineering and Intelligent Computing	Springer	https://link.springer.com/chapter/10.1007/978-981-16-0171-2_14		431	7/18/2021 14:36		10.1007/978-981-16-0171-2_14							0	0	0	2	1	… and its way, which regularly corresponds with briefly following the individuals who contract or connect … things considered, AI will assume a huge job in completion the COVID-19 pandemic. Advanced technology is essential in the battle against Coronavirus and future pandemics …		https://scholar.google.com/scholar?q=related:isoxNkJzy_8J:scholar.google.com/&scioq=covid+contract+tracing+app*%7Ccovid+mobile+phone+contact+tracing+app*+impact%7Cevaluation%7Ceffectiveness&hl=en&as_sdt=2007&as_ylo=2019&as_yhi=2021
	S Yuniarti, E Ratnaningsih	Combating Covid-19: Challenge for data protection and privacy	1		2021	IOP Conference Series: Earth and …	iopscience.iop.org	https://iopscience.iop.org/article/10.1088/1755-1315/729/1/012115/meta		363	7/18/2021 14:36									0	0	0	2	1	… 2020] [6] How Data can Help Fight A Health Crisis like The Corona Virus provided by … Available from: https://www.weforum.org/agenda/2020/03/role-data-fight-coronavirus-epidemic/ [Accessed … www.apple.com/newsroom/2020/04/apple-and-google-partner-on-covid-19-contact …	https://iopscience.iop.org/article/10.1088/1755-1315/729/1/012115/pdf	https://scholar.google.com/scholar?q=related:essXn6XN45AJ:scholar.google.com/&scioq=covid+contract+tracing+app*%7Ccovid+mobile+phone+contact+tracing+app*+impact%7Cevaluation%7Ceffectiveness&hl=en&as_sdt=2007&as_ylo=2019&as_yhi=2021
	Yuniarti, S.; Ratnaningsih, E.	Combating Covid-19: Challenge for data protection and privacy	1	1	2021	IOP Conference Series. Earth and Environmental Science; 729(1), 2021.	ProQuest Central
	B Gann	Combating digital health inequality in the time of coronavirus	0		2020	Journal of Consumer Health on the Internet	Taylor & Francis	https://www.tandfonline.com/doi/abs/10.1080/15398285.2020.1791670	https://scholar.google.com/scholar?cites=6276353490378494161&as_sdt=2005&sciodt=2007&hl=en	472	7/18/2021 14:36		10.1080/15398285.2020.1791670							2	2	2	1	1	… At the end of April 2020, coronavirus testing was made available to those over 65 with symptoms … During the COVID-19 pandemic in the UK, telecomms companies removed the data cap for broadband contracts but this did not apply to pay-as-you-go mobile users …		https://scholar.google.com/scholar?q=related:0RDL9j4WGlcJ:scholar.google.com/&scioq=covid+contract+tracing+app*%7Ccovid+mobile+phone+contact+tracing+app*+impact%7Cevaluation%7Ceffectiveness&hl=en&as_sdt=2007&as_ylo=2019&as_yhi=2021
	Josh A Firth; Joel Hellewell; Petra Klepac; Stephen M Kissler; - CMMID COVID-19 working group; Adam J Kucharski; Lewis G. Spurgin	Combining fine-scale social contact data with epidemic modelling reveals interactions between contact tracing, quarantine, testing and physical distancing for controlling COVID-19	0		2020		PREPRINT-MEDRXIV
	Chen Shen; Ron Mark; Nolan J. Kagetsu; Anton S. Becker; Yaneer Bar-Yam	Combining PCR and CT testing for COVID	0		2020		PREPRINT-MEDRXIV
	Plank, M. J.; James, A.; Steyn, N.	Comment: weekly COVID-19 testing with household quarantine and contact tracing is feasible and would probably end the epidemic	0		2021	Royal Society Open Science; 8(6):201546, 2021.	MEDLINE
	D Greenwood, B Wilson, R Carrier, M Potkewitz…	Commentary on COVID-19 Contact Tracing Privacy Principles	0		2020		researchgate.net	https://www.researchgate.net/profile/Nadia-Diakun-Thibault/publication/344372680_MIT_Computational_Law_Report_Commentary_on_COVID-19_Contact_Tracing_Privacy_Principles_License_Creative_Commons_Attribution_40_International_License_CC-BY_40/links/5f6d4a17458515b7cf4c4d91/MIT-Computational-Law-Report-Commentary-on-COVID-19-Contact-Tracing-Privacy-Principles-License-Creative-Commons-Attribution-40-In…		219	7/18/2021 14:36	PDF								0	0	0	5	1	… contract tracing can be achieved in part with disease burden data, which is defined as the impact of a health … Commentary on COVID-19 Contact Tracing Privacy Principles … If it turns out that "contact tracing" via app is not useful or does not fulfill the purpose, the experiment must …	https://www.researchgate.net/profile/Nadia-Diakun-Thibault/publication/344372680_MIT_Computational_Law_Report_Commentary_on_COVID-19_Contact_Tracing_Privacy_Principles_License_Creative_Commons_Attribution_40_International_License_CC-BY_40/links/5f6d4a17458515b7cf4c4d91/MIT-Computational-Law-Report-Commentary-on-COVID-19-Contact-Tracing-Privacy-Principles-License-Creative-Commons-Attribution-40-In…	https://scholar.google.com/scholar?q=related:68PmxEoBcHMJ:scholar.google.com/&scioq=covid+contract+tracing+app*%7Ccovid+mobile+phone+contact+tracing+app*+impact%7Cevaluation%7Ceffectiveness&hl=en&as_sdt=2007&as_ylo=2019&as_yhi=2021
	Fisher, Kiva A; Tenforde, Mark W; Feldstein, Leora R; Lindsell, Christopher J; Shapiro, Nathan I; Files, D Clark; Gibbs, Kevin W; Erickson, Heidi L; Prekker, Matthew E; Steingrub, Jay S; Exline, Matthew C; Henning, Daniel J; Wilson, Jennifer G; Brown, Samuel M; Peltan, Ithan D; Rice, Todd W; Hager, David N; Ginde, Adit A; Talbot, H Keipp; Casey, Jonathan D; Grijalva, Carlos G; Flannery, Brendan; …	Community and Close Contact Exposures Associated with COVID-19 Among Symptomatic Adults &amp;#8805;18 Years in 11 Outpatient Health Care Facilities - United States, July 2020.	0		2020	MMWR Morb Mortal Wkly Rep;69(36): 1258-1264, 2020 Sep 11.	MEDLINE
	Wells, Kristen J; Dwyer, Andrea J; Calhoun, Elizabeth; Valverde, Patricia A	Community health workers and non-clinical patient navigators: A critical COVID-19 pandemic workforce.	0		2021	Prev Med;146: 106464, 2021 05.	MEDLINE
	Mistry, Sabuj Kanti; Harris-Roxas, Ben; Yadav, Uday Narayan; Shabnam, Sadia; Rawal, Lal Bahadur; Harris, Mark F	Community Health Workers Can Provide Psychosocial Support to the People During COVID-19 and Beyond in Low- and Middle- Income Countries.	0		2021	Front Public Health;9: 666753, 2021.	MEDLINE
	S Bhaumik, S Moola, J Tyagi, D Nambiar, M Kakoti	Community health workers for pandemic response: a rapid evidence synthesis	1		2020	BMJ Global Health	gh.bmj.com	https://gh.bmj.com/content/5/6/e002769.abstract	https://scholar.google.com/scholar?cites=15737742752180394896&as_sdt=2005&sciodt=2007&hl=en	518	7/18/2021 14:36	HTML								45	45	9	5	1	… Introduction Coronavirus disease (COVID-19), affects 213 countries or territories globally … n=3), public agencies (n=6), multilateral institutions (n=3), COVID-19 resource … community awareness, engagement and sensitisation (including for countering stigma) and contact tracing …	https://gh.bmj.com/content/5/6/e002769.abstract	https://scholar.google.com/scholar?q=related:kNswpqaxZ9oJ:scholar.google.com/&scioq=covid+contract+tracing+app*%7Ccovid+mobile+phone+contact+tracing+app*+impact%7Cevaluation%7Ceffectiveness&hl=en&as_sdt=2007&as_ylo=2019&as_yhi=2021
	Bhaumik, Soumyadeep; Moola, Sandeep; Tyagi, Jyoti; Nambiar, Devaki; Kakoti, Misimi	Community health workers for pandemic response: a rapid evidence synthesis.	1	1	2020	BMJ Glob Health;5(6)2020 06.	MEDLINE
	Boldt, Ashley; Nguyen, Milu; King, Samantha; Breitenstein, Susan M	Community Health Workers: Connecting Communities and Supporting School Nurses.	0		2021	NASN Sch Nurse;36(2): 99-103, 2021 Mar.	MEDLINE
	L Abdullahi, JJ Onyango, C Mukiira, J Wamicwe…	Community interventions in Low—And Middle-Income Countries to inform COVID-19 control implementation decisions in Kenya: A rapid systematic review	0		2020	PloS one	journals.plos.org	https://journals.plos.org/plosone/article?id=10.1371/journal.pone.0242403	https://scholar.google.com/scholar?cites=18142301710226930701&as_sdt=2005&sciodt=2007&hl=en	985	7/18/2021 14:36	HTML								6	6	1	5	1	… The contact tracing process involves four main steps: Contact identification; Contact listing and classification; Contact … The World Health Organization (WHO) declared the Coronavirus Disease 2019 (COVID-19) a … on March 11, 2020 [2]. The rapid spread of the COVID-19 outbreak …	https://journals.plos.org/plosone/article?id=10.1371/journal.pone.0242403	https://scholar.google.com/scholar?q=related:DbwJjkhnxvsJ:scholar.google.com/&scioq=covid+contract+tracing+app*%7Ccovid+mobile+phone+contact+tracing+app*+impact%7Cevaluation%7Ceffectiveness&hl=en&as_sdt=2007&as_ylo=2019&as_yhi=2021
	Meher K Prakash	Community Memory of COVID-19 Infections Post Lockdown as a Surrogate for Incubation Time	0		2020		PREPRINT-MEDRXIV
	Niccolai, Linda; Shelby, Tyler; Weeks, Brian; Schenck, Christopher; Goodwin, Justin; Hennein, Rachel; Rossini, Meghan; Vazquez, Jennifer; van Rhijn, Dorothyann; Meek, James; Bond, Maritza	Community Trace: Rapid Establishment of a Volunteer Contact Tracing Program for COVID-19.	0		2021	Am J Public Health;111(1): 54-57, 2021 01.	MEDLINE
	Sami, Samira; Turbyfill, Caitlin R; Daniel-Wayman, Shelby; Shonkwiler, Stacy; Fisher, Kiva A; Kuhring, Macey; Patrick, Aaron M; Hinton, Stephanie; Minor, Amanda S; Ricaldi, Jessica N; Ezike, Ngozi; Kauerauf, Judy; Duffus, Wayne A	Community Transmission of SARS-CoV-2 Associated with a Local Bar Opening Event - Illinois, February 2021.	0		2021	MMWR Morb Mortal Wkly Rep;70(14): 528-532, 2021 Apr 09.	MEDLINE
	NK Muhamad Khair, KE Lee, M Mokhtar	Community-Based Monitoring in the New Normal: A Strategy for Tackling the COVID-19 Pandemic in Malaysia	0		2021	International Journal of …	mdpi.com	https://www.mdpi.com/1159202		615	7/18/2021 14:36									0	0	0	3	1	… first case reported in Malaysia on 24 January 2020 with only 22 import and close contact cases [9 … scenario constitutes the biggest COVID-19 cluster in Malaysia and the first wave of COVID-19 infection … The high R t value in these two states led to a major impact on the national …	https://www.mdpi.com/1660-4601/18/13/6712/pdf	https://scholar.google.com/scholar?q=related:GDrjlO-VKrUJ:scholar.google.com/&scioq=covid+contract+tracing+app*%7Ccovid+mobile+phone+contact+tracing+app*+impact%7Cevaluation%7Ceffectiveness&hl=en&as_sdt=2007&as_ylo=2019&as_yhi=2021
	Zhang, Yuhang; Zhao, Qiu; Hu, Bing	Community-based prevention and control of COVID-19: Experience from China.	0		2020	Am J Infect Control;48(6): 716-717, 2020 Jun.	MEDLINE
	F Lorne, AC Lai, S Katla, K Kale, DB Diaz	Community-Based Solution for a Community Spread Requires Incentive-Compatibility Considerations	0		2020	ConScienS	society.education	http://society.education/wp-content/uploads/2020/12/ConScienS-Proceedings.pdf#page=15	https://scholar.google.com/scholar?cites=14472650682218420117&as_sdt=2005&sciodt=2007&hl=en	335	7/18/2021 14:36	PDF								1	1	0	5	1	… digital contact tracing apps used in different countries have been made in (Kleinman & Merkel 2020), noting the need to merge the numerous digital contract tracing methods … Estimation of the asymptomatic ratio of novel coronavirus infections (COVID-19).” International …	http://society.education/wp-content/uploads/2020/12/ConScienS-Proceedings.pdf#page=15	https://scholar.google.com/scholar?q=related:lZfxtx0v2cgJ:scholar.google.com/&scioq=covid+contract+tracing+app*%7Ccovid+mobile+phone+contact+tracing+app*+impact%7Cevaluation%7Ceffectiveness&hl=en&as_sdt=2007&as_ylo=2019&as_yhi=2021
	Freiberg, M.; Henningfield, M. F.; Hunter, P. H.; Bade, E.	Community-Based Testing for COVID-19 in a Low-Prevalence, Rural Area: Documentation of Logistics and Practical Aspects of Testing	0		2021	Wmj; 120(2):100-105, 2021.	PubMed
	Yoo, Ji Youn; Dutra, Samia Valeria Ozorio; Fanfan, Dany; Sniffen, Sarah; Wang, Hao; Siddiqui, Jamile; Song, Hyo-Suk; Bang, Sung Hwan; Kim, Dong Eun; Kim, Shihoon; Groer, Maureen	Comparative analysis of COVID-19 guidelines from six countries: a qualitative study on the US, China, South Korea, the UK, Brazil, and Haiti.	0		2020	BMC Public Health;20(1): 1853, 2020 Dec 03.	MEDLINE
	X Lu, T L. Reynolds, E Jo, H Hong, X Page…	Comparing Perspectives Around Human and Technology Support for Contact Tracing	0		2021	Proceedings of the …	dl.acm.org	https://dl.acm.org/doi/abs/10.1145/3411764.3445669	https://scholar.google.com/scholar?cites=15414021865469447798&as_sdt=2005&sciodt=2007&hl=en	120	7/18/2021 14:36		10.1145/3411764.3445669							1	1	0	6	1	… As of January 2021, the use of human contact tracing and digital contract tracing has varied … Participants marginally preferred to share their demographic risk factors for COVID-19 (eg, age … it leaves out this population.” By contrast, participants felt that human tracing might be …	https://dl.acm.org/doi/fullHtml/10.1145/3411764.3445669	https://scholar.google.com/scholar?q=related:dg5pOzib6dUJ:scholar.google.com/&scioq=covid+contract+tracing+app*%7Ccovid+mobile+phone+contact+tracing+app*+impact%7Cevaluation%7Ceffectiveness&hl=en&as_sdt=2007&as_ylo=2019&as_yhi=2021
	Kan, Zihan, Kwan, Mei-Po, Huang, Jianwei, Wong, Man Sing, Liu, Dong	Comparing the space-time patterns of high-risk areas in different waves of COVID-19 in Hong Kong	0		2021	Transactions in GIS; n/a(n/a), 2021.	Wiley
	Yang, Rongrong; Gui, Xien; Xiong, Yong	Comparison of Clinical Characteristics of Patients with Asymptomatic vs Symptomatic Coronavirus Disease 2019 in Wuhan, China.	0		2020	JAMA Netw Open;3(5): e2010182, 2020 05 01.	MEDLINE
	Ng, Ta-Chou; Cheng, Hao-Yuan; Chang, Hsiao-Han; Liu, Cheng-Chieh; Yang, Chih-Chi; Jian, Shu-Wan; Liu, Ding-Ping; Cohen, Ted; Lin, Hsien-Ho	Comparison of Estimated Effectiveness of Case-Based and Population-Based Interventions on COVID-19 Containment in Taiwan.	0		2021	JAMA Intern Med;181(7): 913-921, 2021 07 01.	MEDLINE
	Grassly, Nicholas C; Pons-Salort, Margarita; Parker, Edward P K; White, Peter J; Ferguson, Neil M	Comparison of molecular testing strategies for COVID-19 control: a mathematical modelling study.	0		2020	Lancet Infect Dis;20(12): 1381-1389, 2020 12.	MEDLINE
	Wendt, Ralph; Nagel, Stephan; Nickel, Olaf; Wolf, Johannes; Kalbitz, Sven; Kaiser, Thorsten; Borte, Stephan; LÃ¼bbert, Christoph	Comprehensive investigation of an in-hospital transmission cluster of a symptomatic SARS-CoV-2-positive physician among patients and healthcare workers in Germany.	0		2020	Infect Control Hosp Epidemiol;41(10): 1209-1211, 2020 Oct.	MEDLINE
	Page, Andrew; Diallo, Saikou Y; Wildman, Wesley J; Hodulik, George; Weisel, Eric W; Gondal, Neha; Voas, David	Computational Simulation Is a Vital Resource for Navigating the COVID-19 Pandemic.	0		2021	Simul Healthc;2021 Mar 13.	MEDLINE
	Thomas, Rae; Michaleff, Zoe A; Greenwood, Hannah; Abukmail, Eman; Glasziou, Paul	Concerns and Misconceptions About the Australian Government&#039;s COVIDSafe App: Cross-Sectional Survey Study.	0		2020	JMIR Public Health Surveill;6(4): e23081, 2020 11 04.	MEDLINE
	Zhou, Ting-Ting; Wei, Feng-Xian; Liu, Zhao	Concerns on Close Contacts of Mild Illness or Even Asymptomatic Infections With Different Infectious Capacity.	0		2020	Clin Infect Dis;71(16): 2300, 2020 11 19.	MEDLINE
	Hernandez-Ramos R., Aguilera A., Garcia F., Miramontes-Gomez J., Pathak L.E., Figueroa C.A., Lyles C.R.	Conducting internet-based visits for onboarding populations with limited digital literacy to an mhealth intervention: Development of a patient-centered approach	0		2021	JMIR Formative Research
	Edelman, E Jennifer; Aoun-Barakat, Lydia; Villanueva, Merceditas; Friedland, Gerald	Confronting Another Pandemic: Lessons from HIV can Inform Our COVID-19 Response.	0		2020	AIDS Behav;24(7): 1977-1979, 2020 Jul.	MEDLINE
	Bateman, Lori Brand; Schoenberger, Yu-Mei M; Hansen, Barbara; Osborne, Tiffany N; Okoro, Grace C; Speights, Kimberly M; Fouad, Mona N	Confronting COVID-19 in under-resourced, African American neighborhoods: a qualitative study examining community member and stakeholders&#039; perceptions.	0		2021	Ethn Health;26(1): 49-67, 2021 01.	MEDLINE
	Bandara, E.; Liang, X.; Foytik, P.; Shetty, S.; Hall, C.; Bowden, D.; Ranasinghe, N.; De Zoysa, K.; Ng, W. K.	Connect - Blockchain and Self-Sovereign Identity Empowered Contact Tracing Platform	1	1	2021	Lect. Notes Inst. Comput. Sci. Soc. Informatics Telecommun. Eng.; 362 LNICST:208-223, 2021.	Scopus
	E Bandara, X Liang, P Foytik, S Shetty, C Hall…	Connect-Blockchain and Self-Sovereign Identity Empowered Contact Tracing Platform.	1		2020	MobiHealth	researchgate.net	https://www.researchgate.net/profile/Eranga-Bandara/publication/349471381_Connect_-_Blockchain_and_Self-Sovereign_Identity_Empowered_Contact_Tracing_Platform/links/60c202f6a6fdcc2e612d31ad/Connect-Blockchain-and-Self-Sovereign-Identity-Empowered-Contact-Tracing-Platform.pdf		211	7/18/2021 14:36	PDF								0	0	0	6	1	… https://www.apple.com/ covid19/contacttracing (2020), [Online] 18 … Organization, WH: Coronavirus disease 2019 (covid-19) situation report, https: //www.who.int/docs/default-source/coronaviruse/ situation-reports/ 20200402-sitrep-73-covid-19.pdf?sfvrsn=5ae25bc7_2 31 …	https://www.researchgate.net/profile/Eranga-Bandara/publication/349471381_Connect_-_Blockchain_and_Self-Sovereign_Identity_Empowered_Contact_Tracing_Platform/links/60c202f6a6fdcc2e612d31ad/Connect-Blockchain-and-Self-Sovereign-Identity-Empowered-Contact-Tracing-Platform.pdf	https://scholar.google.com/scholar?q=related:ERuHZcofdrMJ:scholar.google.com/&scioq=covid+contract+tracing+app*%7Ccovid+mobile+phone+contact+tracing+app*+impact%7Cevaluation%7Ceffectiveness&hl=en&as_sdt=2007&as_ylo=2019&as_yhi=2021
	Yong, Sarah Ee Fang; Anderson, Danielle Elizabeth; Wei, Wycliffe E; Pang, Junxiong; Chia, Wan Ni; Tan, Chee Wah; Teoh, Yee Leong; Rajendram, Priyanka; Toh, Matthias Paul Han Sim; Poh, Cuiqin; Koh, Valerie T J; Lum, Joshua; Suhaimi, Nur-Afidah Md; Chia, Po Ying; Chen, Mark I-Cheng; Vasoo, Shawn; Ong, Benjamin; Leo, Yee Sin; Wang, Linfa; Lee, Vernon J M	Connecting clusters of COVID-19: an epidemiological and serological investigation.	0		2020	Lancet Infect Dis;20(7): 809-815, 2020 07.	MEDLINE
	Khaiwal Ravindra; Vivek Singh Malik; Bijaya K Padhi; Sonu Goel; Madhu Gupta	Consideration for the asymptomatic transmission of COVID-19: Systematic Review and Meta-Analysis	0		2020		PREPRINT-MEDRXIV
	Centers for Disease Control and Prevention	Considerations for Case Investigation and Contact Tracing in K-12 Schools and Institutions of Higher Education (IHEs)	0		2021		Centers for Disease Control and Prevention
	Centers for Disease Control and Prevention	Considerations for Institutions of Higher Education	1		2020		Centers for Disease Control and Prevention
	Centers for Disease Control and Prevention	Considerations for Institutions of Higher Education	1	1	2020		Centers for Disease Control and Prevention
	World Health Organization	Considerations for sharing information for international contact tracing in the context of COVID-19	0		2021		apps.who.int	https://apps.who.int/iris/bitstream/handle/10665/341809/Contact-tracing-Covid19-eng.pdf?sequence=1		270	7/18/2021 14:36	PDF								0	0	0	1	1	… the- international-health-regulations-(2005)-emergency-committee-regarding-the-coronavirus- disease-(covid … guide the use of digital proximity tracking technologies for COVID-19 contact … requested by the country of destination to support case investigation and contract tracing …	https://apps.who.int/iris/bitstream/handle/10665/341809/Contact-tracing-Covid19-eng.pdf?sequence=1
	World Health Organization	Considerations for strengthening legal frameworks for digital contact tracing and quarantine tools for COVID-19	0		2021		apps.who.int	https://apps.who.int/iris/bitstream/handle/10665/341703/WPR-DSE-2021-038-eng.pdf?sequence=5		265	7/18/2021 14:36	PDF								0	0	0	1	1	… contact tracing and quarantine (DCTQ) tools as part of the response to coronavirus disease 2019 … Considerations for strengthening legal frameworks for digital contact tracing and quarantine tools for COVID-19 5 … Also, preparing template contracts and other legal instruments …	https://apps.who.int/iris/bitstream/handle/10665/341703/WPR-DSE-2021-038-eng.pdf?sequence=5	https://scholar.google.com/scholar?q=related:YGIRvFoi-vYJ:scholar.google.com/&scioq=covid+contract+tracing+app*%7Ccovid+mobile+phone+contact+tracing+app*+impact%7Cevaluation%7Ceffectiveness&hl=en&as_sdt=2007&as_ylo=2019&as_yhi=2021
	Osmanlliu, Esli; Rafie, Edmond; BÃ©dard, Sylvain; Paquette, Jesseca; Gore, Genevieve; Pomey, Marie-Pascale	Considerations for the Design and Implementation of COVID-19 Contact Tracing Apps: Scoping Review.	0		2021	JMIR Mhealth Uhealth;9(6): e27102, 2021 06 09.	MEDLINE
	Pan American Health, Organization	Considerations for the Implementation and Management of Contact Tracing for Coronavirus Disease 2019 (COVID-19) in the Region of the Americas, 2 June 2020	0		2020		PAHOIRIS
	Grande, David; Mitra, Nandita; Marti, Xochitl Luna; Merchant, Raina; Asch, David; Dolan, Abby; Sharma, Meghana; Cannuscio, Carolyn	Consumer Views on Using Digital Data for COVID-19 Control in the United States.	0		2021	JAMA Netw Open;4(5): e2110918, 2021 05 03.	MEDLINE
	Yoshida, K.; Sato, A.; Sannomiya, S.	Contact analysis on COVID-19 using a campus network: Poster abstract	0		2020	SenSys - Proc. ACM Conf. Embedded Networked Sens. Syst.;: 752-753, 2020.	Scopus
	Coppeta, Luca; Somma, Giuseppina; Ippoliti, Lorenzo; Ferrari, Cristiana; D&#039;Alessandro, Iacopo; Pietroiusti, Antonio; Trabucco Aurilio, Marco	Contact Screening for Healthcare Workers Exposed to Patients with COVID-19.	0		2020	Int J Environ Res Public Health;17(23)2020 12 05.	MEDLINE
	Luo, Lei; Liu, Dan; Liao, Xinlong; Wu, Xianbo; Jing, Qinlong; Zheng, Jiazhen; Liu, Fanghua; Yang, Shigui; Bi, Hua; Li, Zhihao; Liu, Jianping; Song, Weiqi; Zhu, Wei; Wang, Zhenghe; Zhang, Xiru; Huang, Qingmei; Chen, Peiliang; Liu, Huamin; Cheng, Xin; Cai, Miaochun; Yang, Pei; Yang, Xingfen; Han, Zhigang; Tang, Jinling; Ma, Yu; Mao, Chen	Contact Settings and Risk for Transmission in 3410 Close Contacts of Patients With COVID-19 in Guangzhou, China : A Prospective Cohort Study.	0		2020	Ann Intern Med;173(11): 879-887, 2020 12 01.	MEDLINE
	DiMoia, John P.	Contact Tracing and COVID-19: The South Korean Context for Public Health Enforcement	0		2020	East Asian Science, Technology and Society; 14(4):657-665, 2020.	ProQuest Central
	de Cauwer, H.; Somville, F.	Contact tracing and isolation for COVID-19: Is the National Security Council taking a small or a big step for society?	0		2020	Tijdschrift voor Geneeskunde; 76(16):800, 2020.	EMBASE
	Stefan MandiÄ‡-RajÄeviÄ‡; Federica Masci; Eleonora Crespi; Sara Franchetti; Anna Longo; Ilaria Bollina; Serena Veloci; Alessandro Amorosi; Riccardo Baldelli; Luisa Boselli; Lucia Negroni; Alessandro ZÃ ; Nicola Vincenzo Orfeo; Giusepe Ortisi; Claudio Colosio	Contact tracing and isolation of asymptomatic spreaders to successfully control the COVID-19 epidemic among healthcare workers in Milan (Italy)	0		2020		PREPRINT-MEDRXIV
	Marcus O Low; Nathan Geffen	Contact tracing and isolation reduces Covid-19 incidence in a structured agent-based model	0		2020		PREPRINT-MEDRXIV
	Gowda, G.; Holla, R.; Ramraj, B.; Gudegowda, K. S.	Contact tracing and quarantine for covid-19: Challenges in community surveillance	0		2020	Indian Journal of Community Health; 32(2 Special Issue):306-308, 2020.	Scopus
	Nachega, Jean B; Atteh, Rhoda; Ihekweazu, Chikwe; Sam-Agudu, Nadia A; Adejumo, Prisca; Nsanzimana, Sabin; Rwagasore, Edson; Condo, Jeanine; Paleker, Masudah; Mahomed, Hassan; Suleman, Fatima; Ario, Alex Riolexus; Kiguli-Malwadde, Elsie; Omaswa, Francis G; Sewankambo, Nelson K; Viboud, Cecile; Reid, Michael J A; Zumla, Alimuddin; Kilmarx, Peter H	Contact Tracing and the COVID-19 Response in Africa: Best Practices, Key Challenges, and Lessons Learned from Nigeria, Rwanda, South Africa, and Uganda.	0		2021	Am J Trop Med Hyg;2021 Feb 11.	MEDLINE
	Hang, A.; Dascalu, M. I.; Stanica, I.	Contact Tracing App for Containing Diseases Spread	0		2020	2020 Zooming Innovation in Consumer Technologies Conference, ZINC 2020;: 216-217, 2020.	Scopus
	Rowe, Frantz	Contact tracing apps and values dilemmas: A privacy paradox in a neo-liberal world.	0		2020	Int J Inf Manage;55: 102178, 2020 Dec.	MEDLINE
	Lee, C. S.	Contact tracing apps for self-quarantine in South Korea: rethinking datafication and dataveillance in the COVID-19 age	0		2021	Online Information Review;2021.	Scopus
	A Akinbi, M Forshaw, V Blinkhorn	Contact tracing apps for the COVID-19 pandemic: a systematic literature review of challenges and future directions for neo-liberal societies	1		2021	Health Information Science and …	Springer	https://link.springer.com/article/10.1007/s13755-021-00147-7		119	7/18/2021 14:36	HTML	10.1007/s13755-021-00147-7							0	0	0	3	1	… Public health authorities in many countries have introduced contact tracing apps to track and trace infected persons … to contain the spread of the Severe Acute Respiratory Syndrome- Coronavirus 2. However … to address such challenges in the fight against the COVID-19 pandemic …	https://link.springer.com/article/10.1007/s13755-021-00147-7	https://scholar.google.com/scholar?q=related:1f3xyw7-S5wJ:scholar.google.com/&scioq=covid+contract+tracing+app*%7Ccovid+mobile+phone+contact+tracing+app*+impact%7Cevaluation%7Ceffectiveness&hl=en&as_sdt=2007&as_ylo=2019&as_yhi=2021
	Akinbi, Alex, Forshaw, Mark, Blinkhorn, Victoria	Contact tracing apps for the COVID-19 pandemic: a systematic literature review of challenges and future directions for neo-liberal societies	1	1	2021	Health Information Science and Systems; 9(1), 2021.	ProQuest Central
	AK Sihombing, Y Bratajaya	Contact Tracing Apps in ASEAN: A Threat to Privacy and Personal Data	0		2020	Kathmandu School of Law Review	kslreview.org	https://kslreview.org/index.php/kslr/article/download/2128/1529		298	7/18/2021 14:36	PDF								0	0	0	2	1	… 61 Gelo Gonzales, 'LIST: Coronavirus contact tracing apps in the Philippines', Rappler, 14 April 2020, available Page 11 … The Interagency Task Force (IATF) against COVID-19 has encouraged the signing of a tracing activity contract, the contents of which are based …	https://kslreview.org/index.php/kslr/article/download/2128/1529
	Hogan, Katie; Macedo, Briana; Macha, Venkata; Barman, Arko; Jiang, Xiaoqian	Contact Tracing Apps: lessons learned: privacy, autonomy, and the need for detailed and thoughtful implementation.	0		2021	JMIR Med Inform;2021 Apr 14.	MEDLINE
	Cheng, Hao-Yuan; Jian, Shu-Wan; Liu, Ding-Ping; Ng, Ta-Chou; Huang, Wan-Ting; Lin, Hsien-Ho	Contact Tracing Assessment of COVID-19 Transmission Dynamics in Taiwan and Risk at Different Exposure Periods Before and After Symptom Onset.	0		2020	JAMA Intern Med;180(9): 1156-1163, 2020 09 01.	MEDLINE
	A Boutet, C Castelluccia, M Cunche, A Dmitrienko…	Contact Tracing by Giant Data Collectors: Opening Pandora's Box of Threats to Privacy, Sovereignty and National Security	0		2020		hal.inria.fr	https://hal.inria.fr/hal-03116024/		257	7/18/2021 14:36									0	0	0	5	1	… The corona virus pandemic has had the world in its grip for months … According to the contract between Deutsche Telekom and the German government, the costs will amount to 68 million … As a matter of fact, the developers of SwissCovid are members of the Swiss COVID-19 Sci …	https://hal.inria.fr/hal-03116024/document	https://scholar.google.com/scholar?q=related:wbIxMaRzSZkJ:scholar.google.com/&scioq=covid+contract+tracing+app*%7Ccovid+mobile+phone+contact+tracing+app*+impact%7Cevaluation%7Ceffectiveness&hl=en&as_sdt=2007&as_ylo=2019&as_yhi=2021
	Perry, Brea L	Contact Tracing Could Exacerbate COVID-19 Health Disparities: The Role of Economic Precarity and Stigma.	0		2021	Am J Public Health;111(5): 778-781, 2021 05.	MEDLINE
	Pirous Fateh-Moghadam; Laura Battisti; Silvia Molinaro; Steno Fontanari; Gabriele Dallago; Nancy Binkin; Mariagrazia Zuccali	Contact tracing during Phase I of the COVID-19 pandemic in the Province of Trento, Italy: key findings and recommendations	0		2020		PREPRINT-MEDRXIV
	Viljoen, I. M.; Castelyn, C. de Villebois; Pope, A.; Botes, M.; Pepper, M. S.	Contact tracing during the COVID-19 pandemic: Protection of personal information in South Africa	0		2020	South African Journal of Bioethics and Law; 13(1):15-20, 2020.	Web of Science
	Billy J Gardner; A. Marm Kilpatrick	Contact tracing efficiency, transmission heterogeneity, and accelerating COVID-19 epidemics	1		2020		PREPRINT-MEDRXIV
	Gardner, Billy J; Kilpatrick, A Marm	Contact tracing efficiency, transmission heterogeneity, and accelerating COVID-19 epidemics.	1	1	2021	PLoS Comput Biol;17(6): e1009122, 2021 06.	MEDLINE
	Sifat afroj Moon; Caterina Scoglio	Contact Tracing Evaluation for COVID-19 Transmission during the Reopening Phase in a Rural College Town	0		2020		PREPRINT-MEDRXIV
	Moon, Sifat A; Scoglio, Caterina M	Contact tracing evaluation for COVID-19 transmission in the different movement levels of a rural college town in the USA.	0		2021	Sci Rep;11(1): 4891, 2021 03 01.	MEDLINE
	Afzal, Ibrahim; Abdul Raheem, Raheema; Rafeeq, Nazla; Moosa, Sheena	Contact Tracing for Containment of Novel Coronavirus Disease (COVID-19) in the Early Phase of the Epidemic in the Maldives.	0		2021	Asia Pac J Public Health;33(1): 131-133, 2021 01.	MEDLINE
	Centers for Disease Control and Prevention	Contact Tracing for COVID-19	0		2020		Centers for Disease Control and Prevention
	O&#039;Connell, James; O&#039;Keeffe, Derek T	Contact Tracing for Covid-19 - A Digital Inoculation against Future Pandemics.	0		2021	N Engl J Med;2021 May 19.	MEDLINE
	Nosyk, Bohdan; Armstrong, Wendy S; Del Rio, Carlos	Contact Tracing for COVID-19: An Opportunity to Reduce Health Disparities and End the Human Immunodeficiency Virus/AIDS Epidemic in the United States.	0		2020	Clin Infect Dis;71(16): 2259-2261, 2020 11 19.	MEDLINE
	Anonymous	Contact tracing for COVID-19: current evidence, options for scale-up and an assessment of resources needed	0		2020	Contact tracing for COVID; 19(9), 2020.	GIM
	Sekar, Kavya, Harris, Laurie A.	Contact Tracing for COVID-19: Domestic Policy Issues	0		2020		Homeland Security Digital Library
	Hohman, Melinda; McMaster, Fiona; Woodruff, Susan I	Contact Tracing for COVID-19: The Use of Motivational Interviewing and the Role of Social Work.	0		2021	Clin Soc Work J;: 1-10, 2021 Mar 22.	MEDLINE
	Close, Ryan M; Stone, Myles J	Contact Tracing for Native Americans in Rural Arizona.	0		2020	N Engl J Med;383(3): e15, 2020 07 16.	MEDLINE
	Brown, James; Ring, Kyle; White, Jacqui; Mackie, Nicola E; Abubakar, Ibrahim; Lipman, Marc	Contact tracing for SARS-CoV-2: what can be learned from other conditions?	0		2021	Clin Med (Lond);21(2): e132-e136, 2021 03.	MEDLINE
	Mueller, Ulla E; Omosehin, Omolaso; Akinkunmi, Akinbajo E; Ayanbadejo, Jaiyeola O; Somefun, Esther O; Momah-Haruna, Amaka P	Contact Tracing in an African Megacity during COVID 19: Lessons Learned.	0		2020	Afr J Reprod Health;24(s1): 27-31, 2020 Jun.	MEDLINE
	University of Leeds	Contact tracing in care homes using digital technology for improving infection control including COVID-19	0		2021	ISRCTN; 17/02/2021; TrialID: ISRCTN11204126	ICTRP
	Tang, G.; Westover, K.; Jiang, S.	Contact Tracing in Healthcare Settings During the COVID-19 Pandemic Using Bluetooth Low Energy and Artificial Intelligence-A Viewpoint	1		2021	Frontiers in Artificial Intelligence; 4:666599, 2021.	MEDLINE
	G Tang, K Westover, S Jiang	Contact Tracing in Healthcare Settings During the COVID-19 Pandemic Using Bluetooth Low Energy and Artificial Intelligence—A Viewpoint	1	1	2021	Frontiers in Artificial Intelligence	frontiersin.org	https://www.frontiersin.org/articles/10.3389/frai.2021.666599/full?utm_source=S-TWT&utm_medium=SNET&utm_campaign=ECO_FRAI_FDATA_XXXXXXXX_auto-dlvrit		173	7/18/2021 14:36	HTML								0	0	0	3	1	… Footnotes. 1. ^John Hopkins Corona Virus Resource Center. Available online at: https://coronavirus.jhu.edu/map.html (accessed March 2, 2021). References … (2021). Time to evaluate COVID-19 contact-tracing apps. Nat. Med. 27, 361–362. doi: 10.1038/s41591-021-01236 …	https://www.frontiersin.org/articles/10.3389/frai.2021.666599/full?utm_source=S-TWT&utm_medium=SNET&utm_campaign=ECO_FRAI_FDATA_XXXXXXXX_auto-dlvrit	https://scholar.google.com/scholar?q=related:seo2yilenk4J:scholar.google.com/&scioq=covid+contract+tracing+app*%7Ccovid+mobile+phone+contact+tracing+app*+impact%7Cevaluation%7Ceffectiveness&hl=en&as_sdt=2007&as_ylo=2019&as_yhi=2021
	Az, A.; AkbÄ±yÄ±k-Az, Z. A.	Contact tracing in the context of covid-19: Ethical issues and assessment	0		2021	Klimik Dergisi; 34(1):18-24, 2021.	Scopus
	World Health Organization	Contact tracing in the context of COVID-19: interim guidance, 1 February 2021	1	1	2021		WHOIRIS
	World Health Organization	Contact tracing in the context of COVID-19: interim guidance, 10 May 2020	1		2020		WHOIRIS
	Wang, P.; Lin, C.; Obaidat, M. S.; Yu, Z.; Wei, Z.; Zhang, Q.	Contact Tracing Incentive for COVID-19 and other Pandemic Diseases from a Crowdsourcing Perspective	0		2021	IEEE Internet of Things Journal;2021.	Scopus
	Florian Vogt; Karishma Kurup; Paul Mussleman; Caroline Habrun; Madeleine Crowe; Alexandra Woodward; Giovanna Jaramillo-Gutierrez; John Kaldor; Sirenda Vong; Victor Del Rio Vilas	Contact tracing indicators for COVID-19: rapid scoping review and conceptual framework	0		2021		PREPRINT-MEDRXIV
	ÅžimÅŸek, A. C.; Kara, A.; Baran-Aksakal, F. N.; GÃ¼lÃ¼m, M.; Ilter, B.; Ender, L.; Bulut, Y. E.; GÃ¼l, H.; Irmak, H.; Altunay, K.; Ã‡akmak, D.; Tosun, E.; GÃ¼legen, E. C.; DemirkasimoÄŸlu, M.	Contact tracing management of the COVID-19 pandemic	0		2020	Turk Hijyen ve Deneysel Biyoloji Dergisi; 77(3):269-280, 2020.	Scopus
	M Sholeh, MF Ilhamuddin…	Contact Tracing Model for Positive Covid-19 Patients with Digital and Local Wisdom	0		2020	Proceeding …	prosiding.lppm.unesa.ac.id	http://prosiding.lppm.unesa.ac.id/index.php/IJCSTAH/article/view/273		299	7/18/2021 14:36									0	0	0	3	1	… Keywords: coronavirus; contract tracking … [18] O. Park et al., “Contact transmission of COVID-19 in South Korea: Novel investigation techniques for tracing contacts,” Osong Public Health … [22] F. Shi, Q. Yu, W. Huang, and C. Tan, “2019 Novel Coronavirus (COVID-19) Pneumonia …	http://prosiding.lppm.unesa.ac.id/index.php/IJCSTAH/article/download/273/239	https://scholar.google.com/scholar?q=related:cGlxAEq5ueIJ:scholar.google.com/&scioq=covid+contract+tracing+app*%7Ccovid+mobile+phone+contact+tracing+app*+impact%7Cevaluation%7Ceffectiveness&hl=en&as_sdt=2007&as_ylo=2019&as_yhi=2021
	Tambe Muralidhar, P.; Kendre Varsharani, V.; Jadhav Yallappa, U.; Shelke Sangita, C.; Tapre Vinay, S.; Lakade Rajesh, N.	Contact tracing of covid-19 cases for early detection of infection in tertiary care hospital, Pune	0		2021	International Journal of Current Research and Review; 13(6 special Issue):81-85, 2021.	Scopus
	Mohak Gupta; Giridara G Parameswaran; Manraj S Sra; Rishika Mohanta; Devarsh Patel; Amulya Gupta; Bhavik Bansal; Archisman Mazumder; Mehak Arora; Nishant Aggarwal; Tarun Bhatnagar; Jawaid Akhtar; Pankaj Pandey; Vasanthapuram Ravi; Giridhara R Babu; - iCART (India COVID-19 Apex Research Team)	Contact Tracing of COVID-19 in Karnataka, India: Superspreading and Determinants of Infectiousness and Symptomaticity	0		2020		PREPRINT-MEDRXIV
	Lee, Chengjie; Annathurai, Annitha; Pek, Jen Heng	Contact tracing of staff in the emergency department during the COVID-19 pandemic.	0		2021	Singapore Med J;2021 Mar 12.	MEDLINE
	Alyssa Bilinski; Farzad Mostashari; Joshua A Salomon	Contact tracing strategies for COVID-19 containment with attenuated physical distancing	0		2020		PREPRINT-MEDRXIV
	D&#039;Ambrosio, M.	Contact tracing technology	0		2020	Actualidad Juridica Iberoamericana; - (12 bis):868-885, 2020.	Scopus
	Kapa, Suraj; Halamka, John; Raskar, Ramesh	Contact Tracing to Manage COVID-19 Spread-Balancing Personal Privacy and Public Health.	0		2020	Mayo Clin Proc;95(7): 1320-1322, 2020 07.	MEDLINE
	D Padovan	Contact Tracing Tools and Social Media Platforms Analysis of Crossing Big Data Sources	0		2021		diegopadovan.it	http://diegopadovan.it/wp-content/uploads/2020/12/ICTO2020_paper_13-2.pdf	https://scholar.google.com/scholar?cites=13369182140139738657&as_sdt=2005&sciodt=2007&hl=en	189	7/18/2021 14:36	PDF								1	1	1	1	1	… received beacons in a cryptographic way (the sc Diffie-Hellman exchange) into a contract trace token … Emily Chen, Kristina Lerman, Emilio Ferrara: Tracking Social Media Discourse About the COVID-19 Pandemic: Development of a Public Coronavirus Twitter Data Set …	http://diegopadovan.it/wp-content/uploads/2020/12/ICTO2020_paper_13-2.pdf	https://scholar.google.com/scholar?q=related:IZaG0FLgiLkJ:scholar.google.com/&scioq=covid+contract+tracing+app*%7Ccovid+mobile+phone+contact+tracing+app*+impact%7Cevaluation%7Ceffectiveness&hl=en&as_sdt=2007&as_ylo=2019&as_yhi=2021
	Subbaraman, Nidhi	Contact tracing Trump&#039;s travels would be &#039;massive but feasible&#039;.	0		2020	Nature;586(7829): 350, 2020 10.	MEDLINE
	Jian, Shu-Wan; Cheng, Hao-Yuan; Huang, Xiang-Ting; Liu, Ding-Ping	Contact tracing with digital assistance in Taiwan&#039;s COVID-19 outbreak response.	0		2020	Int J Infect Dis;101: 348-352, 2020 Dec.	MEDLINE
	Steinbrook, Robert	Contact Tracing, Testing, and Control of COVID-19-Learning From Taiwan.	0		2020	JAMA Intern Med;180(9): 1163-1164, 2020 09 01.	MEDLINE
	Hyunju Kim; Ayan Paul	Contact Tracing: a game of big numbers in the time of COVID-19	0		2020		PREPRINT-MEDRXIV
	Wilson, Arun; Warrier, Anup; Rathish, Balram	Contact tracing: a lesson from the Nipah virus in the time of COVID-19.	0		2020	Trop Doct;50(3): 174-175, 2020 Jul.	MEDLINE
	Garry, Maryanne; Hope, Lorraine; Zajac, Rachel; Verrall, Ayesha J; Robertson, Jamie M	Contact Tracing: A Memory Task With Consequences for Public Health.	0		2021	Perspect Psychol Sci;16(1): 175-187, 2021 01.	MEDLINE
	AM Ross, LDS Zerden, BJ Ruth, J Zelnick…	Contact Tracing: An Opportunity for Social Work to Lead	1		2020	Social Work in Public …	Taylor & Francis	https://www.tandfonline.com/doi/abs/10.1080/19371918.2020.1806170	https://scholar.google.com/scholar?cites=5427711174488690940&as_sdt=2005&sciodt=2007&hl=en	449	7/18/2021 14:36		10.1080/19371918.2020.1806170							3	3	1	5	1	… Further, workers in low-wage jobs are exposed to the coronavirus through essential services in … Recent literature has shown that contract tracing has already been effective in controlling COVID-19 … will continue to play an essential role in how we respond to COVID-19 among …	https://uncprimecare.sites.unc.edu/wp-content/uploads/sites/654/2020/08/Ross-Zerden-Ruth-Zelnick-Cederbaum-2020.pdf	https://scholar.google.com/scholar?q=related:_BDRUo4aU0sJ:scholar.google.com/&scioq=covid+contract+tracing+app*%7Ccovid+mobile+phone+contact+tracing+app*+impact%7Cevaluation%7Ceffectiveness&hl=en&as_sdt=2007&as_ylo=2019&as_yhi=2021
	Ross, Abigail M; Zerden, Lisa De Saxe; Ruth, Betty J; Zelnick, Jennifer; Cederbaum, Julie	Contact Tracing: An Opportunity for Social Work to Lead.	1	1	2020	Soc Work Public Health;35(7): 533-545, 2020 09 01.	MEDLINE
	The Lancet Digital Health	Contact tracing: digital health on the frontline.	0		2020	Lancet Digit Health;2(11): e561, 2020 11.	MEDLINE
	Althoff, Keri N; Coburn, Sally B; Nash, Denis	Contact Tracing: Essential to the Public Health Response and Our Understanding of the Epidemiology of Coronavirus Disease 2019.	0		2020	Clin Infect Dis;71(8): 1960-1961, 2020 11 05.	MEDLINE
	Anonymous	Contact tracing: public health management of persons, including healthcare workers, having had contact with COVID-19 cases in the European Union - second update	0		2020	Contact tracing: Public health management of persons, including healthcare workers, having had contact with COVID; 19(7), 2020.	GIM
	Ish, Pranav; Agrawal, Sumita; Goel, Akhil Dhanesh; Gupta, Nitesh	Contact tracing: Unearthing key epidemiological features of COVID-19.	0		2020	SAGE Open Med Case Rep;8: 2050313X20933483, 2020.	MEDLINE
	J Müller, M Kretzschmar	Contact tracing–Old models and new challenges	0		2021	Infectious Disease Modelling	Elsevier	https://www.sciencedirect.com/science/article/pii/S2468042720301093	https://scholar.google.com/scholar?cites=9465608494719231020&as_sdt=2005&sciodt=2007&hl=en	429	7/18/2021 14:36	HTML								5	5	3	2	1	… infectious diseases like SARS, Ebola, Lassa fever, Tuberculosis, and most recently COVID-19, require … Contact tracing is commonly performed to improve case finding for sexually transmitted diseases as gonorrhoea and chlamydia; for these diseases, contacts can be …	https://www.sciencedirect.com/science/article/pii/S2468042720301093	https://scholar.google.com/scholar?q=related:LOSoZsaYXIMJ:scholar.google.com/&scioq=covid+contract+tracing+app*%7Ccovid+mobile+phone+contact+tracing+app*+impact%7Cevaluation%7Ceffectiveness&hl=en&as_sdt=2007&as_ylo=2019&as_yhi=2021
	Pena, J. C. H.	CONTACT TRACKING APPLICATIONS AND THEIR COMPLIANCE WITH THE RIGHT TO DATA PROTECTION IN THE FIGHT AGAINST COVID-19	0		2020	Revista General De Derecho Constitucional; - (33):47, 2020.	Web of Science
		Contact Transmission of COVID-19 in South Korea: Novel Investigation Techniques for Tracing Contacts.	0		2020	Osong Public Health Res Perspect;11(1): 60-63, 2020 Feb.	MEDLINE
	Nazayer, M.; Madanian, S.; Mirza, F.	Contact-tracing applications: A review of technologies	0		2021	BMJ Innovations;2021.	Scopus
	Hsaini, S.; Bihri, H.; Azzouzi, S.; El Hassan Charaf, M.	Contact-tracing approaches to fight Covid-19 pandemic: Limits and ethical challenges	0		2020	IEEE Int. Conf. Electron., Control, Optim. Comput. Sci., ICECOCS;2020.	Scopus
	Lewis, Dyani	Contact-tracing apps help reduce COVID infections, data suggest.	0		2021	Nature;591(7848): 18-19, 2021 03.	MEDLINE
	McGrail, Kimberlyn Marie	Contact-Tracing Apps: Time to Confront Broader Societal Change.	0		2021	Am J Public Health;111(3): 369-370, 2021 03.	MEDLINE
	A Hekmati, G Ramachandran…	CONTAIN: Privacy-oriented contact tracing protocols for epidemics	0		2021	2021 IFIP/IEEE …	ieeexplore.ieee.org	https://ieeexplore.ieee.org/abstract/document/9464051/	https://scholar.google.com/scholar?cites=1382069687155339200&as_sdt=2005&sciodt=2007&hl=en	34	7/18/2021 14:36									23	23	8	3	1	… Privacy-Preserving Prox- imity Tracing”, is also a Bluetooth-based contract tracing protocol, which … number of users who get infected by infectious diseases such as CoVID-19 and … Quy, “Bluetrace: A privacy-preserving protocol for community-driven con- tact tracing across borders …	https://arxiv.org/pdf/2004.05251	https://scholar.google.com/scholar?q=related:wK-61Q4ZLhMJ:scholar.google.com/&scioq=covid+contract+tracing+app*%7Ccovid+mobile+phone+contact+tracing+app*+impact%7Cevaluation%7Ceffectiveness&hl=en&as_sdt=2007&as_ylo=2019&as_yhi=2021
	Kaplan, Edward H	Containing 2019-nCoV (Wuhan) coronavirus.	0		2020	Health Care Manag Sci;23(3): 311-314, 2020 Sep.	MEDLINE
	CM Chen, HW Jyan, SC Chien, HH Jen, CY Hsu…	Containing COVID-19 among 627,386 persons in contact with the Diamond Princess cruise ship passengers who disembarked in Taiwan: big data analytics	1		2020	Journal of medical …	jmir.org	https://www.jmir.org/2020/5/e19540	https://scholar.google.com/scholar?cites=14939635384238710922&as_sdt=2005&sciodt=2007&hl=en	175	7/18/2021 14:36	HTML								83	83	14	6	1	Background: Low infection and case-fatality rates have been thus far observed in Taiwan. One of the reasons for this major success is better use of big data analytics in efficient contact tracing and management and surveillance of those who require quarantine and isolation. Objective …	https://www.jmir.org/2020/5/e19540	https://scholar.google.com/scholar?q=related:iqBndzo_VM8J:scholar.google.com/&scioq=covid+contract+tracing+app*%7Ccovid+mobile+phone+contact+tracing+app*+impact%7Cevaluation%7Ceffectiveness&hl=en&as_sdt=2007&as_ylo=2019&as_yhi=2021
	Chen, Chi-Mai; Jyan, Hong-Wei; Chien, Shih-Chieh; Jen, Hsiao-Hsuan; Hsu, Chen-Yang; Lee, Po-Chang; Lee, Chun-Fu; Yang, Yi-Ting; Chen, Meng-Yu; Chen, Li-Sheng; Chen, Hsiu-Hsi; Chan, Chang-Chuan	Containing COVID-19 Among 627,386 Persons in Contact With the Diamond Princess Cruise Ship Passengers Who Disembarked in Taiwan: Big Data Analytics.	1	1	2020	J Med Internet Res;22(5): e19540, 2020 05 05.	MEDLINE
	Wee, Liang En Ian; Sim, Xiang Ying Jean; Conceicao, Edwin Philip; Aung, May Kyawt; Tan, Kwee Yuen; Ko, Kwan Ki Karrie; Wong, Hei Man; Wijaya, Limin; Tan, Ban Hock; Venkatachalam, Indumathi; Ling, Moi Lin	Containing COVID-19 outside the isolation ward: The impact of an infection control bundle on environmental contamination and transmission in a cohorted general ward.	0		2020	Am J Infect Control;48(9): 1056-1061, 2020 09.	MEDLINE
	Kalyanaraman, Nilesh; Fraser, Michael R	Containing COVID-19 Through Contact Tracing : A Local Health Agency Approach.	0		2021	Public Health Rep;136(1): 32-38, 2021.	MEDLINE
	Singh, Gurpreet; Srinivas, G; Jyothi, E K; Gayatri, L K; Gaitonde, Rakhal; Soman, Biju	Containing the first outbreak of COVID-19 in a healthcare setting in India: The sree chitra experience.	0		2020	Indian J Public Health;64(Supplement): S240-S242, 2020 Jun.	MEDLINE
	Jun Lin; Weihao Huang; Muchen Wen; Shuyi Ma; Jiawen Hua; Hang Hu; Dehong Li; Shan Yin; Yanjun Qian; Peiling Chen; Qiao Zhang; Ningbo Yuan; Shaolong Sun	Containing the Spread of Coronavirus Disease 2019 (COVID-19): Meteorological Factors and Control Strategies	0		2020		PREPRINT-MEDRXIV
	Fiore, Vincenzo G; DeFelice, Nicholas; Glicksberg, Benjamin S; Perl, Ofer; Shuster, Anastasia; Kulkarni, Kaustubh; O&#039;Brien, Madeline; Pisauro, M Andrea; Chung, Dongil; Gu, Xiaosi	Containment of COVID-19: Simulating the impact of different policies and testing capacities for contact tracing, testing, and isolation.	0		2021	PLoS One;16(3): e0247614, 2021.	MEDLINE
	Vincenzo G Fiore; Nicholas DeFelice; Benjamin S Glicksberg; Ofer Perl; Anastasia Shuster; Kaustubh Kulkarni; Madeline O&#039;Brien; M. Andrea Pisauro; Dongil Chung; Xiaosi Gu	Containment of future waves of COVID-19: simulating the impact of different policies and testing capacities for contact tracing, testing, and isolation	0		2020		PREPRINT-MEDRXIV
	B Travica	Containment strategies for COVID-19 pandemic	0		2020	Available at SSRN 3604519	papers.ssrn.com	https://papers.ssrn.com/sol3/papers.cfm?abstract_id=3604519	https://scholar.google.com/scholar?cites=10285957678807743991&as_sdt=2005&sciodt=2007&hl=en	751	7/18/2021 14:36									6	6	6	1	1	… The new SARS-CoV-2 virus and the disease it causes COVID-19 (Corona Virus Disease of 2019) generated an … CFR= Case Fatality Rate, k=1,000, m=million; source: Johns Hopkins University dashboard, www.worldometers.info/coronavirus/) … COVID-19 Containment Strategies …	https://www.researchgate.net/profile/Bob-Travica-2/publication/341463283_Containment_Strategies_for_COVID-19_Pandemic/links/5ec682c392851c11a87b251f/Containment-Strategies-for-COVID-19-Pandemic.pdf	https://scholar.google.com/scholar?q=related:930J9AIQv44J:scholar.google.com/&scioq=covid+contract+tracing+app*%7Ccovid+mobile+phone+contact+tracing+app*+impact%7Cevaluation%7Ceffectiveness&hl=en&as_sdt=2007&as_ylo=2019&as_yhi=2021
	Matias Arim; Daniel Herrera-Esposito; Paola Bermolen; Alvaro Cabana; Maria Ines Fariello; Mauricio Lima; Hector Romero	Containment to outbreak tipping points in COVID-19	0		2020		PREPRINT-MEDRXIV
	Kinoshita, Ryo; Anzai, Asami; Jung, Sung-mok; Linton, Natalie M; Miyama, Takeshi; Kobayashi, Tetsuro; Hayashi, Katsuma; Suzuki, Ayako; Yang, Yichi; Akhmetzhanov, Andrei R; Nishiura, Hiroshi	Containment, Contact Tracing and Asymptomatic Transmission of Novel Coronavirus Disease (COVID-19): A Modelling Study	1		2020	Journal of Clinical Medicine; 9(10):3125, 2020.	MDPI
	Kinoshita, Ryo; Anzai, Asami; Jung, Sung-Mok; Linton, Natalie M; Miyama, Takeshi; Kobayashi, Tetsuro; Hayashi, Katsuma; Suzuki, Ayako; Yang, Yichi; Akhmetzhanov, Andrei R; Nishiura, Hiroshi	Containment, Contact Tracing and Asymptomatic Transmission of Novel Coronavirus Disease (COVID-19): A Modelling Study.	1	1	2020	J Clin Med;9(10)2020 Sep 27.	MEDLINE
	MM Mahmood	Contextual contact tracing based spatio enhanced compartment modelling & spatial risk assessment	0		2021		run.unl.pt	https://run.unl.pt/handle/10362/113710		623	7/18/2021 14:36									0	0	0	1	1	… 1WHO Coronavirus Disease (COVID-19) Dashboard … The severity of COVID-19 highlights that such practises are no longer beneficial and there is a requirement for an … of contact tracing, DE opens new avenues for the use of digital technologies for tracing individuals movement …	https://run.unl.pt/bitstream/10362/113710/1/TGEO0250.pdf	https://scholar.google.com/scholar?q=related:I5jHXY82DpEJ:scholar.google.com/&scioq=covid+contract+tracing+app*%7Ccovid+mobile+phone+contact+tracing+app*+impact%7Cevaluation%7Ceffectiveness&hl=en&as_sdt=2007&as_ylo=2019&as_yhi=2021
	BK Sovacool, DF Del Rio, S Griffiths	Contextualizing the Covid-19 pandemic for a carbon-constrained world: Insights for sustainability transitions, energy justice, and research methodology	0		2020	Energy Research & Social Science	Elsevier	https://www.sciencedirect.com/science/article/pii/S2214629620302760	https://scholar.google.com/scholar?cites=15455538935974151691&as_sdt=2005&sciodt=2007&hl=en	868	7/18/2021 14:36									33	33	11	3	1	… over, followed by US oil prices turning negative in April 2020, as May contracts expired and … Although certainly not festive, the “Coronavirus effect” may be just as effective as the “Christmas … 4. The polycentric and multi-institutional nature of Covid-19 information and messages …	https://www.ncbi.nlm.nih.gov/pmc/articles/PMC7428454/	https://scholar.google.com/scholar?q=related:C0b1esYafdYJ:scholar.google.com/&scioq=covid+contract+tracing+app*%7Ccovid+mobile+phone+contact+tracing+app*+impact%7Cevaluation%7Ceffectiveness&hl=en&as_sdt=2007&as_ylo=2019&as_yhi=2021
	Liontos, Michalis; Kastritis, Efstathios; Markellos, Christos; Migkou, Magdalini; Eleftherakis-Papaiakovou, Evangelos; Koutsoukos, Konstantinos; Gavriatopoulou, Maria; Zagouri, Flora; Psaltopoulou, Theodora; Terpos, Evangelos; Dimopoulos, Meletios-Athanasios	Continuing Cancer Therapy through the Pandemic While Protecting Our Patients: Results of the Implementation of Preventive Strategies in a Referral Oncology Unit.	0		2021	Cancers (Basel);13(4)2021 Feb 12.	MEDLINE
	Liu, Shangching; Liu, Koyun; Chiang, Hwaihai; Zhang, Jianwei; Chang, Tsungyao	Continuous learning and inference of individual probability of SARS-CoV-2 infection based on interaction data.	0		2021	Sci Rep;11(1): 2624, 2021 01 29.	MEDLINE
	Charbonnier, L.; Roupret-Serzec, J.; Caseris, M.; Danse, M.; Cointe, A.; Cohen, L.; Faye, A.; Ouldali, N.; Gaschignard, J.	Contribution of Serological Rapid Diagnostic Tests to the Strategy of Contact Tracing in Households Following SARS-CoV-2 Infection Diagnosis in Children	0		2021	Frontiers in Pediatrics; 9:638502, 2021.	MEDLINE
	World Health Organization	Contributions of the polio network to the COVID-19 response: turning the challenge into an opportunity for polio transition	0		2020		apps.who.int	https://apps.who.int/iris/bitstream/handle/10665/336261/9789240011533-eng.pdf		832	7/18/2021 14:36	PDF								0	0	0	1	1	… With your joint efforts we can defeat the coronavirus and save lives.” … at the national, subnational and district levels, including as the focal point for the COVID-19 response … Polio teams are transporting samples, building capacity for contract tracing, and providing logistical support …	https://apps.who.int/iris/bitstream/handle/10665/336261/9789240011533-eng.pdf	https://scholar.google.com/scholar?q=related:FRjDzSAQn-sJ:scholar.google.com/&scioq=covid+contract+tracing+app*%7Ccovid+mobile+phone+contact+tracing+app*+impact%7Cevaluation%7Ceffectiveness&hl=en&as_sdt=2007&as_ylo=2019&as_yhi=2021
	Harada, S.; Uno, S.; Ando, T.; Iida, M.; Takano, Y.; Ishibashi, Y.; Uwamino, Y.; Nishimura, T.; Takeda, A.; Uchida, S.; Hirata, A.; Sata, M.; Matsumoto, M.; Takeuchi, A.; Obara, H.; Yokoyama, H.; Fukunaga, K.; Amagai, M.; Kitagawa, Y.; Takebayashi, T.; Hasegawa, N.	Control of a Nosocomial Outbreak of COVID-19 in a University Hospital	0		2020	Open Forum Infect Dis; 7(12):ofaa512, 2020.	PubMed
	Davidson H Hamer; Laura White; Helen E Jenkins; christopher J gill; Hannah N. Landsberg; Catherine Klapperich; Katia Bulekova; Judy Platt; Linette Decarie; Wayne Gilmore; Megan Pilkington; Trevor L. McDowell; Mark A. Fari; Douglas M. Densmore; Lena Landaverde; Wenrui Li; Tom Rose; Stephen P. Burgay; Candice Miller; Lynn Doucette-Stamm; Kelly Lockard; Kenneth Elmore; Tracy Schroeder; Ann M. Zaia; …	Control of COVID-19 transmission on an urban university campus during a second wave of the pandemic	0		2021		PREPRINT-MEDRXIV
	Kerr, Cliff C; Mistry, Dina; Stuart, Robyn M; Rosenfeld, Katherine; Hart, Gregory R; NÃºÃ±ez, Rafael C; Cohen, Jamie A; Selvaraj, Prashanth; Abeysuriya, Romesh G; Jastrzebski, Michal; George, Lauren; Hagedorn, Brittany; Panovska-Griffiths, Jasmina; Fagalde, Meaghan; Duchin, Jeffrey; Famulare, Michael; Klein, Daniel J	Controlling COVID-19 via test-trace-quarantine.	0		2021	Nat Commun;12(1): 2993, 2021 05 20.	MEDLINE
	Duong, Duc Minh; Le, Vui Thi; Ha, Bui Thi Thu	Controlling the COVID-19 Pandemic in Vietnam: Lessons From a Limited Resource Country.	0		2020	Asia Pac J Public Health;32(4): 161-162, 2020 05.	MEDLINE
	Dao, Thi Loi; Nguyen, The Diep; Hoang, Van Thuan	Controlling the COVID-19 pandemic: Useful lessons from Vietnam.	0		2020	Travel Med Infect Dis;37: 101822, 2020.	MEDLINE
	Arun K Yadav; Subhadeep Ghosh; Sudhir Dubey	Conundrum of re-positives COVID-19 cases: A Systematic review of Case reports and Case series	0		2020		PREPRINT-MEDRXIV
	Y Yao, M Kshirsagar, G Vaidya, J Ducrée…	Convergence of Blockchain, Autonomous Agents, and Knowledge Graph to Share Electronic Health Records	0		2021	Frontiers in …	frontiersin.org	https://www.frontiersin.org/articles/10.3389/fbloc.2021.661238/full?utm_source=S-TWT&utm_medium=SNET&utm_campaign=ECO_FBLOC_XXXXXXXX_auto-dlvrit		673	7/18/2021 14:36	HTML								0	0	0	5	1	… health history, which, when merged with the information from the various Covid-19 tracing … The smart contract verifies permissions through an access control list defined at the configuration level which … patient and healthcare provider are stored in the form of smart contracts in the …	https://www.frontiersin.org/articles/10.3389/fbloc.2021.661238/full?utm_source=S-TWT&utm_medium=SNET&utm_campaign=ECO_FBLOC_XXXXXXXX_auto-dlvrit	https://scholar.google.com/scholar?q=related:EvGf1RpWaJ8J:scholar.google.com/&scioq=covid+contract+tracing+app*%7Ccovid+mobile+phone+contact+tracing+app*+impact%7Cevaluation%7Ceffectiveness&hl=en&as_sdt=2007&as_ylo=2019&as_yhi=2021
	Chen, Zhuo; Cao, Cong; Yang, Gonghuan	Coordinated multi-sectoral efforts needed to address the COVID-19 pandemic: lessons from China and the United States.	0		2020	Glob Health Res Policy;5: 22, 2020.	MEDLINE
	Serlachius A., Schache K., Boggiss A., Lim D., Wallace-Boyd K., Brenton-Peters J., Buttenshaw E., Chadd S., Cavadino A., Cao N., Morunga E., Thabrew H.	Coping skills mobile app to support the emotional well-being of young people during the COVID-19 pandemic: Protocol for a mixed methods study	0		2020	JMIR Research Protocols
	Carlitz, Ruth; Yamanis, Thespina; Mollel, Henry	Coping with Denialism: How Street-Level Bureaucrats Adapted and Responded to COVID-19 in Tanzania.	0		2021	J Health Polit Policy Law;2021 May 21.	MEDLINE
	GroÃŸe Deters, Fenne; Meier, Tabea; Milek, Anne; Horn, Andrea B	Corona Contact Tracing Apps: Empirical Study on Self-Focused and Other-Focused Health Concerns as Predictors of App-Uptake.	0		2021	J Med Internet Res;2021 Jun 04.	MEDLINE
	O Layer, B Jaeger	Corona Warn-App–Design, Development and Privacy Considerations	0		2021	Network	net.in.tum.de	https://www.net.in.tum.de/fileadmin/TUM/NET/NET-2021-05-1/NET-2021-05-1_11.pdf		325	7/18/2021 14:36	PDF								0	0	0	2	1	… Notification Cryptography Specifica- tion,” April 2020, https://covid19-static.cdn-apple.com/applica tions/covid19/current/static/contact … gov.br/casacivil/pt-br/assuntos/noticias/2020/agosto/coronavirus- s us-aplicativo-alerta-contatos-proximos-de-pacientes-com-covid- 19, [Online …	https://www.net.in.tum.de/fileadmin/TUM/NET/NET-2021-05-1/NET-2021-05-1_11.pdf	https://scholar.google.com/scholar?q=related:vGfD0FQ3DpsJ:scholar.google.com/&scioq=covid+contract+tracing+app*%7Ccovid+mobile+phone+contact+tracing+app*+impact%7Cevaluation%7Ceffectiveness&hl=en&as_sdt=2007&as_ylo=2019&as_yhi=2021
	A Chawla, S Ro	Coronavirus (COVID-19)–Is blockchain a true savior in this pandemic crisis	0		2020	Available at SSRN 3655337	papers.ssrn.com	https://papers.ssrn.com/sol3/papers.cfm?abstract_id=3655337	https://scholar.google.com/scholar?cites=6782189330594111866&as_sdt=2005&sciodt=2007&hl=en	541	7/18/2021 14:36									6	6	3	2	1	… traditional formalities for the conclusion of a contract are complied with (ie offer … www.outlookindia. com/outlookmoney/technology/banks-will-need-blockchain-and-cloud-post- covid-19-4779 11 https://www.himss.org/news/blockchain-coronavirus-emerging-technologies …		https://scholar.google.com/scholar?q=related:eqGBOUMtH14J:scholar.google.com/&scioq=covid+contract+tracing+app*%7Ccovid+mobile+phone+contact+tracing+app*+impact%7Cevaluation%7Ceffectiveness&hl=en&as_sdt=2007&as_ylo=2019&as_yhi=2021
	WWEK THEN	Coronavirus and the Carnivalesque: What Speculative Methods Can Tell Us About Covid-19	0		2020	Pandemic	dl.acm.org	https://dl.acm.org/doi/pdf/10.1145/3410374#page=36		903	7/18/2021 14:36		10.1145/3410374#page=36							0	0	0	1	1	… use of cloud- based online-learning platforms, 5G technology, mixed reality, interactive apps, synchronous face-to … Here, the Covid-19 pandemic might serve as an eye opener to show what … Still—and amid the ongoing coronavirus pandemic we do not really have any alternatives …		https://scholar.google.com/scholar?q=related:f47GJWNTrbsJ:scholar.google.com/&scioq=covid+contract+tracing+app*%7Ccovid+mobile+phone+contact+tracing+app*+impact%7Cevaluation%7Ceffectiveness&hl=en&as_sdt=2007&as_ylo=2019&as_yhi=2021
	DJ Leith, S Farrell	Coronavirus contact tracing app privacy: What data is shared by the Singapore OpenTrace app?	0		2020	International Conference on Security and Privacy in …	Springer	https://link.springer.com/chapter/10.1007/978-3-030-63086-7_6	https://scholar.google.com/scholar?cites=2963636488814309460&as_sdt=2005&sciodt=2007&hl=en	10	7/18/2021 14:36		10.1007/978-3-030-63086-7_6							8	8	4	2	1	… In light of this, and since the potential use of a contract tracing app for large-scale tracking of the population is one … https://edition.cnn.com/2020/02/28/tech/korea-coronavirus-tracking-apps/index. html. 6. BlueTrace: A privacy … Accessed 26 Apr 2020. 8. CoronaMadrid Covid-19 App …	https://www.scss.tcd.ie/Doug.Leith/pubs/opentrace_privacy.pdf	https://scholar.google.com/scholar?q=related:VLApP6_zICkJ:scholar.google.com/&scioq=covid+contract+tracing+app*%7Ccovid+mobile+phone+contact+tracing+app*+impact%7Cevaluation%7Ceffectiveness&hl=en&as_sdt=2007&as_ylo=2019&as_yhi=2021
	Leith, D. J.; Farrell, S.	Coronavirus Contact Tracing: Evaluating The Potential Of Using Bluetooth Received Signal Strength For Proximity Detection	0		2020	Acm Sigcomm Computer Communication Review; 50(4):66-74, 2020.	Web of Science
	Nicastri, Emanuele; D&#039;Abramo, Alessandra; Faggioni, Giovanni; De Santis, Riccardo; Mariano, Andrea; Lepore, Luciana; Molinari, Filippo; Petralito, Giancarlo; Fillo, Silvia; Munzi, Diego; Corpolongo, Angela; Bordi, Licia; Carletti, Fabrizio; Castiletti, Concetta; Colavita, Francesca; Lalle, Eleonora; Bevilacqua, Nazario; Giancola, Maria Letizia; Scorzolini, Laura; Lanini, Simone; Palazzolo, C…	Coronavirus disease (COVID-19) in a paucisymptomatic patient: epidemiological and clinical challenge in settings with limited community transmission, Italy, February 2020.	0		2020	Euro Surveill;25(11)2020 03.	MEDLINE
	RR Assessment	Coronavirus disease 2019 (COVID-19) in the EU/EEA and the UK–ninth update	0		2020	European Centre for Disease Prevention and Control …	iatronet.gr	https://www.iatronet.gr/media/articles/rel_files/2202-covid-19-rapid-risk-assessment-coronavirus-disease-2019-ninth-update-23-april-2020.pdf	https://scholar.google.com/scholar?cites=13856722717481317247&as_sdt=2005&sciodt=2007&hl=en	716	7/18/2021 14:36	PDF								16	16	16	1	1	… Updated information on approaches to scale-up contact tracing. • Updated information and EU actions on COVID-19 test performance and expanded testing … Regularly updated information on the coronavirus disease 2019 (COVID-19) outbreak is available on ECDC's …	https://www.iatronet.gr/media/articles/rel_files/2202-covid-19-rapid-risk-assessment-coronavirus-disease-2019-ninth-update-23-april-2020.pdf	https://scholar.google.com/scholar?q=related:fzOPPuX3TMAJ:scholar.google.com/&scioq=covid+contract+tracing+app*%7Ccovid+mobile+phone+contact+tracing+app*+impact%7Cevaluation%7Ceffectiveness&hl=en&as_sdt=2007&as_ylo=2019&as_yhi=2021
	Imbert, Elizabeth; Kinley, Patrick M; Scarborough, Ashley; Cawley, Caroline; Sankaran, Madeline; Cox, Sarah N; Kushel, Margot; Stoltey, Juliet; Cohen, Stephanie; Fuchs, Jonathan D	Coronavirus Disease 2019 (COVID-19) Outbreak in a San Francisco Homeless Shelter.	0		2020	Clin Infect Dis;2020 Aug 03.	MEDLINE
	Liao, Ru-Jun; Ji-Ke, Chun-Nong; Zhang, Tao; Liao, Qiang; Li, Ling; Zhu, Tian-Yu; Bian, Shao-Yong	Coronavirus disease 2019 epidemic in impoverished area: Liangshan Yi autonomous prefecture as an example.	0		2020	Infect Dis Poverty;9(1): 112, 2020 Aug 12.	MEDLINE
	Maltezou, Helena C; Papadima, Kalliopi; Gkolfinopoulou, Kassiani; Ferentinos, George; Mouratidou, Elisavet; Andreopoulou, Anastasia; Pavli, Androula; Magaziotou, Ioanna; Georgakopoulou, Theano; Mellou, Kassiani; Vorou, Rengina; Antoniadou, Anastasia; Stathakarou, Anastasia; Chrysochoou, Anastasios; Gogos, Charalambos; Karaiskou, Angeliki; Kotanidou, Anastasia; Koutsoukou, Antonia; Marangos, Marko…	Coronavirus disease 2019 pandemic in Greece, February 26 - May 3, 2020: The first wave.	0		2021	Travel Med Infect Dis;41: 102051, 2021.	MEDLINE
	Shrivastava, Saurabh RamBihariLal, Shrivastava, Prateek Saurabh	Coronavirus disease 2019 pandemic: Strengthening the component of contact tracing for the containment of infection	0		2020	International Journal of Health and Allied Sciences; 9(4):372-373, 2020.	Web of Science
	Kang, Cho Ryok; Lee, Jin Yong; Park, Yoojin; Huh, In Sil; Ham, Hyon Jeen; Han, Jin Kyeong; Kim, Jung Il; Na, Baeg Ju	Coronavirus Disease Exposure and Spread from Nightclubs, South Korea.	0		2020	Emerg Infect Dis;26(10): 2499-2501, 2020 Oct.	MEDLINE
	Moss, Robert; Wood, James; Brown, Damien; Shearer, Freya M; Black, Andrew J; Glass, Kathryn; Cheng, Allen C; McCaw, James M; McVernon, Jodie	Coronavirus Disease Model to Inform Transmission-Reducing Measures and Health System Preparedness, Australia.	0		2020	Emerg Infect Dis;26(12): 2844-2853, 2020 12.	MEDLINE
	Park, Shin Young; Kim, Young-Man; Yi, Seonju; Lee, Sangeun; Na, Baeg-Ju; Kim, Chang Bo; Kim, Jung-Il; Kim, Hea Sook; Kim, Young Bok; Park, Yoojin; Huh, In Sil; Kim, Hye Kyung; Yoon, Hyung Jun; Jang, Hanaram; Kim, Kyungnam; Chang, Yeonhwa; Kim, Inhye; Lee, Hyeyoung; Gwack, Jin; Kim, Seong Sun; Kim, Miyoung; Kweon, Sanghui; Choe, Young June; Park, Ok; Park, Young Joon; Jeong, Eun Kyeong	Coronavirus Disease Outbreak in Call Center, South Korea.	0		2020	Emerg Infect Dis;26(8): 1666-1670, 2020 Aug.	MEDLINE
	Squeri, Raffaele; Levita, Antonio; Intelisano, Rosanna; Costa, Gaetano Bruno; Mancuso, Giuseppe; Grasso, Loredana; D&#039;Amato, Smeralda; Mazzitelli, Francesco; Squeri, Andrea; Midiri, Angelina; Biondo, Carmelo; Alesci, Domenica; Bonaccorso, Vincen; Bitto, Alessandra; Genovese, Cristina	Correct management and low rate of contagiousness of healthcare workers in a University Hospital in Southern Italy: from contact tracing to serological investigation.	0		2020	Acta Biomed;91(9-S): 79-86, 2020 07 20.	MEDLINE
	Helbig, Michaela	Correct Testing and Quarantine Measures Are Missing.	0		2021	Dtsch Arztebl Int;118(14): 254, 2021 04 09.	MEDLINE
	Nijsingh, Niels; van Bergen, Anne; Wild, Verina	Correction to: Applying a Precautionary Approach to Mobile Contact Tracing for COVID-19: The Value of Reversibility.	0		2021	J Bioeth Inq;2021 May 12.	MEDLINE
	Du, Li; Raposo, Vera LÃºcia; Wang, Meng	Correction: COVID-19 Contact Tracing Apps: A Technologic Tower of Babel and the Gap for International Pandemic Control.	0		2020	JMIR Mhealth Uhealth;8(12): e23194, 2020 Dec 04.	MEDLINE
	Eilersen, Andreas; Sneppen, Kim	Cost-benefit of limited isolation and testing in COVID-19 mitigation.	0		2020	Sci Rep;10(1): 18543, 2020 10 29.	MEDLINE
	Krishna P Reddy; Fatma M Shebl; Julia H A Foote; Guy Harling; Justine A Scott; Christopher Panella; Kieran P Fitzmaurice; Clare Flanagan; Emily P Hyle; Anne M Neilan; Amir M Mohareb; Linda-Gail Bekker; Richard J Lessells; Andrea L Ciaranello; Robin Wood; Elena Losina; Kenneth A Freedberg; Pooyan Kazemian; Mark J Siedner	Cost-effectiveness of public health strategies for COVID-19 epidemic control in South Africa	1		2020		PREPRINT-MEDRXIV
	Reddy, Krishna P; Shebl, Fatma M; Foote, Julia H A; Harling, Guy; Scott, Justine A; Panella, Christopher; Fitzmaurice, Kieran P; Flanagan, Clare; Hyle, Emily P; Neilan, Anne M; Mohareb, Amir M; Bekker, Linda-Gail; Lessells, Richard J; Ciaranello, Andrea L; Wood, Robin; Losina, Elena; Freedberg, Kenneth A; Kazemian, Pooyan; Siedner, Mark J	Cost-effectiveness of public health strategies for COVID-19 epidemic control in South Africa.	1		2020	medRxiv;2020 Jul 01.	MEDLINE
	Reddy, Krishna P; Shebl, Fatma M; Foote, Julia H A; Harling, Guy; Scott, Justine A; Panella, Christopher; Fitzmaurice, Kieran P; Flanagan, Clare; Hyle, Emily P; Neilan, Anne M; Mohareb, Amir M; Bekker, Linda-Gail; Lessells, Richard J; Ciaranello, Andrea L; Wood, Robin; Losina, Elena; Freedberg, Kenneth A; Kazemian, Pooyan; Siedner, Mark J	Cost-effectiveness of public health strategies for COVID-19 epidemic control in South Africa: a microsimulation modelling study.	1	1	2021	Lancet Glob Health;9(2): e120-e129, 2021 02.	MEDLINE
	Calistus N. Ngonghala; Enahoro Amos Iboi; Abba B. Gumel	Could masks curtail the post-lockdown resurgence of COVID-19 in the US?	1		2020		PREPRINT-MEDRXIV
	Ngonghala, Calistus N; Iboi, Enahoro A; Gumel, Abba B	Could masks curtail the post-lockdown resurgence of COVID-19 in the US?	1	1	2020	Math Biosci;329: 108452, 2020 11.	MEDLINE
	K Noh, J Loke, K Kim	Could we have prevented all this? A comparison of the British and South Korean primary dental care response to COVID-19	0		2020	British dental journal	nature.com	https://www.nature.com/articles/s41415-020-1705-5	https://scholar.google.com/scholar?cites=14270675634673414888&as_sdt=2005&sciodt=2007&hl=en	650	7/18/2021 14:36	HTML								6	6	2	3	1	… To limit the spread of the novel coronavirus (COVID-19), Britain enforced a strict … Although the government promised supportive schemes and continuation of NHS contract payments, mixed … Measures against COVID-19 should not be an urgent manoeuvre, but a transformation of …	https://www.nature.com/articles/s41415-020-1705-5	https://scholar.google.com/scholar?q=related:6PKHZeGfC8YJ:scholar.google.com/&scioq=covid+contract+tracing+app*%7Ccovid+mobile+phone+contact+tracing+app*+impact%7Cevaluation%7Ceffectiveness&hl=en&as_sdt=2007&as_ylo=2019&as_yhi=2021
	B Zagaris, M Plachta	Counter-Terrorism and Cybercrime	0		2020	IELR	HeinOnline	https://heinonline.org/hol-cgi-bin/get_pdf.cgi?handle=hein.journals/ielr36&section=106		918	7/18/2021 14:36									0	0	0	2	1	… 9 Population-wide contract tracing has required invasive digital monitoring, which in some States has … long-term impacts, https://www.researchgate.net/publication/34 1216119 COVID- 19 and … and Cristina Bianca, The Specter of Terrorism During the Coronavirus Pandemic, May …
	Zhang, Zhou-Bin; Li, Li; Qin, Peng-Zhe; Li, Ke; Huang, Yong; Luo, Lei; Ou, Chun-Quan	Countries of origin of imported COVID-19 cases into China and measures to prevent onward transmission.	0		2020	J Travel Med;27(8)2020 12 23.	MEDLINE
	Szocska, Miklos; Pollner, Peter; Schiszler, Istvan; Joo, Tamas; Palicz, Tamas; McKee, Martin; Asztalos, Aron; Bencze, Laszlo; Kapronczay, Mor; Petrecz, Peter; Toth, Benedek; Szabo, Adam; Weninger, Attila; Ader, Krisztian; Bacskai, Peter; Karaszi, Peter; Terplan, Gyozo; Tuboly, Gabor; Sohonyai, Adam; Szoke, Jozsef; Toth, Adam; Gaal, Peter	Countrywide population movement monitoring using mobile devices generated (big) data during the COVID-19 crisis.	0		2021	Sci Rep;11(1): 5943, 2021 03 15.	MEDLINE
	Cliff C. Kerr; Robyn M. Stuart; Dina Mistry; Romesh G. Abeysuriya; Katherine Rosenfeld; Gregory R. Hart; Rafael C. Nunez; Jamie A. Cohen; Prashanth Selvaraj; Brittany Hagedorn; Lauren George; Michal Jastrzebski; Amanda Izzo; Greer Fowler; Anna Palmer; Dominic Delport; Nick Scott; Sherrie Kelly; Caroline S Bennette; Bradley Wagner; Stewart Chang; Assaf P. Oron; Edward Wenger; Jasmina Panovska-Grif…	Covasim: an agent-based model of COVID-19 dynamics and interventions	0		2020		PREPRINT-MEDRXIV
	SLT Vangipuram, SP Mohanty, E Kougianos	CoviChain: A Blockchain Based Framework for Nonrepudiable Contact Tracing in Healthcare Cyber-Physical Systems During Pandemic Outbreaks	0		2021	SN Computer Science	Springer	https://link.springer.com/article/10.1007/s42979-021-00746-x		241	7/18/2021 14:36	HTML	10.1007/s42979-021-00746-x							0	0	0	3	1	… People globally have been facing a new challenge called Coronavirus Disease (COVID-19), which … ED) return scheme that predicts the return probability of ED for COVID-19 has … comparative analysis for storage and security for the data originating from contract tracking devices …	https://link.springer.com/article/10.1007/s42979-021-00746-x	https://scholar.google.com/scholar?q=related:iWh1q4KY-awJ:scholar.google.com/&scioq=covid+contract+tracing+app*%7Ccovid+mobile+phone+contact+tracing+app*+impact%7Cevaluation%7Ceffectiveness&hl=en&as_sdt=2007&as_ylo=2019&as_yhi=2021
	Saluja, Manoj; Pillai, Drishya; Jeliya, Shivcharan; Bauddh, Nitesh; Chandel, Rahul	COVID 19- Clinical Profile, Radiological Presentation, Prognostic Predictors, Complications and Outcome: A Perspective from the Indian Subcontinent.	0		2020	J Assoc Physicians India;68(7): 13-18, 2020 Jul.	MEDLINE
	SardiÃ±a-GonzÃ¡lez, Cristina; LÃ³pez-Reboiro, Manuel Lorenzo; SuÃ¡rez-Fuentetaja, Rebeca; Castro-Conde, Beatriz Ares; Ãlvarez-Asensio, Enrique; LÃ³pez-Castro, JosÃ©	COVID 19 comprehensive management in a regional hospital of Northwestern Spain.	0		2020	Gac Med Mex;156(4): 294-297, 2020.	MEDLINE
	Raji P; Deeba Lakshmi G R	Covid Pandemic Analysis using Regression	0		2020		PREPRINT-MEDRXIV
	Ayenigbara, Israel Oluwasegun; Adeleke, Olasunkanmi Rowland; Ayenigbara, George Omoniyi; Adegboro, Joseph Sunday; Olofintuyi, Oluwaseyi Oye	COVID-19 (SARS-CoV-2) pandemic: fears, facts and preventive measures.	0		2020	Germs;10(4): 218-228, 2020 Sep.	MEDLINE
	DR Shakya, SB Thapa, SK Kar, V Sharma…	COVID-19 across Countries: Situation and Lessons for Pandemic control	1		2020	Journal of BP Koirala …	nepjol.info	https://www.nepjol.info/index.php/jbpkihs/article/view/30311	https://scholar.google.com/scholar?cites=14121073000040716621&as_sdt=2005&sciodt=2007&hl=en	669	7/18/2021 14:36									2	2	0	5	1	… eg resource deficiencies for facility directly related to COVID-19, eg Testing, Contact tracing, Isolation, Quarantine … previous tax year, received stimulus payments as stipulated in the Coronavirus Aid, Relief … Predicting disasters such as the one brought about by COVID-19 might …	https://www.nepjol.info/index.php/jbpkihs/article/download/30311/24269	https://scholar.google.com/scholar?q=related:TVnJrhMh-MMJ:scholar.google.com/&scioq=covid+contract+tracing+app*%7Ccovid+mobile+phone+contact+tracing+app*+impact%7Cevaluation%7Ceffectiveness&hl=en&as_sdt=2007&as_ylo=2019&as_yhi=2021
	Shakya, Dhana Ratna, Thapa, Suraj Bahadur, Kar, Sujit Kumar, Sharma, Vinita, Uchida, Naoki, Ortiz, Miguel Reina, Chapagain, Ghanashyam, Poudel, Chandra Kumar, Bhattarai, Pushpa Raj	COVID-19 across Countries: Situation and Lessons for Pandemic control	1	1	2020	Journal of BP Koirala Institute of Health Sciences; 3(1):9-27, 2020.	Nepal Journals Online
	A Raoofi, A Takian, H Haghighi…	COVID-19 and Comparative Health Policy Learning; the Experience of 10 Countries.	1		2021	Archives of Iranian …	search.ebscohost.com	http://search.ebscohost.com/login.aspx?direct=true&profile=ehost&scope=site&authtype=crawler&jrnl=10292977&AN=150212217&h=nn%2B4IJn%2FToA1JxvNmBBz8HDMJ56GREDNsIsrWnV4fg%2F%2BknoIYqo%2FYq%2B0ucJglk0cvyuS4rKwfnQfoIMJetitag%3D%3D&crl=c	https://scholar.google.com/scholar?cites=9370905252840930723&as_sdt=2005&sciodt=2007&hl=en	692	7/18/2021 14:36									1	1	0	4	1	… Re-allocating Health Professionals Returning Retired Health Professionals Freelance Contracts for Unregistered … group up to deal with pneumonia caused by novel coronavirus infection +20 … The first positive case of COVID-19 was confirmed National COVID-19 Headquarters …	https://pdfs.semanticscholar.org/27bb/99f6cbab995dedc046110f44077f20c03a65.pdf	https://scholar.google.com/scholar?q=related:o_1so60kDIIJ:scholar.google.com/&scioq=covid+contract+tracing+app*%7Ccovid+mobile+phone+contact+tracing+app*+impact%7Cevaluation%7Ceffectiveness&hl=en&as_sdt=2007&as_ylo=2019&as_yhi=2021
	Raoofi, Azam; Takian, Amirhossein; Haghighi, Hajar; Rajizadeh, Afsaneh; Rezaei, Zeinab; Radmerikhi, Samera; Olyaeemanesh, Alireza; Akbari Sari, Ali	COVID-19 and Comparative Health Policy Learning; the Experience of 10 Countries.	1	1	2021	Arch Iran Med;24(3): 260-272, 2021 03 01.	MEDLINE
	F Lucivero, N Hallowell, S Johnson, B Prainsack…	COVID-19 and contact tracing apps: Ethical challenges for a social experiment on a global scale	1		2020	Journal of bioethical …	Springer	https://link.springer.com/article/10.1007/s11673-020-10016-9	https://scholar.google.com/scholar?cites=6391955233880613500&as_sdt=2005&sciodt=2007&hl=en	1	7/18/2021 14:36	HTML	10.1007/s11673-020-10016-9							19	19	4	5	1	… for the use of technology and data to combat and exit from the COVID19 crisis, in … March 1. https://www.nytimes.com/2020/03/01/business/china-coronavirus-surveillance.html … www.nuffieldbioethics.org/assets/pdfs/Ethical-considerations-in-responding-to-the-COVID-19 …	https://link.springer.com/article/10.1007/s11673-020-10016-9	https://scholar.google.com/scholar?q=related:fCKnT2vJtFgJ:scholar.google.com/&scioq=covid+contract+tracing+app*%7Ccovid+mobile+phone+contact+tracing+app*+impact%7Cevaluation%7Ceffectiveness&hl=en&as_sdt=2007&as_ylo=2019&as_yhi=2021
	Lucivero, Federica; Hallowell, Nina; Johnson, Stephanie; Prainsack, Barbara; Samuel, Gabrielle; Sharon, Tamar	COVID-19 and Contact Tracing Apps: Ethical Challenges for a Social Experiment on a Global Scale.	1	1	2020	J Bioeth Inq;17(4): 835-839, 2020 Dec.	MEDLINE
	J Pila	Covid-19 and Contact Tracing: A Study in Regulation by Technology	1	1	2020	European Journal of Law and Technology (2020)	papers.ssrn.com	https://papers.ssrn.com/sol3/papers.cfm?abstract_id=3749504		213	7/18/2021 14:36									0	0	0	1	1	… Live Release Isle of Wight Version 1.0 (6 May 2020) https://faq.covid19.nhs.uk … O'Neill, PH, Ryan-Mosley T. and Johnson, B., 'A flood of coronavirus apps are … 2020, https://www. technologyreview.com/2020/05/07/1000961/launching-mittr- covid-tracing-tracker/?itm_source …	http://www.ejlt.org/index.php/ejlt/article/download/782/1010	https://scholar.google.com/scholar?q=related:NJ5N87XnSTQJ:scholar.google.com/&scioq=covid+contract+tracing+app*%7Ccovid+mobile+phone+contact+tracing+app*+impact%7Cevaluation%7Ceffectiveness&hl=en&as_sdt=2007&as_ylo=2019&as_yhi=2021
	Pila, Justine	COVID-19 and Contact Tracing: A Study in Regulation by Technology (preprint)	1		2020		SSRN
	A Ferreira, R Cruz-Correia	COVID-19 and cybersecurity: finally, an opportunity to disrupt?	0		2021	Jmirx med	xmed.jmir.org	https://xmed.jmir.org/2021/2/e21069/	https://scholar.google.com/scholar?cites=13621441185499338068&as_sdt=2005&sciodt=2007&hl=en	337	7/18/2021 14:36	HTML								5	5	3	2	1	COVID-19 has challenged cybersecurity to meet the ultimate need of guaranteeing the privacy and security of human beings. Although personal and sensitive health data are needed to better understand, detect, and control the disease, many related cybersecurity challenges and …	https://xmed.jmir.org/2021/2/e21069/	https://scholar.google.com/scholar?q=related:VFWQtpYUCb0J:scholar.google.com/&scioq=covid+contract+tracing+app*%7Ccovid+mobile+phone+contact+tracing+app*+impact%7Cevaluation%7Ceffectiveness&hl=en&as_sdt=2007&as_ylo=2019&as_yhi=2021
	D Ramjee, P Sanderson, I Malek	COVID-19 and Digital Contact Tracing: Regulating the Future of Public Health Surveillance	0		2021	Cardozo L. Rev. De-Novo	HeinOnline	https://heinonline.org/hol-cgi-bin/get_pdf.cgi?handle=hein.journals/denovo2021&section=2	https://scholar.google.com/scholar?cites=14868698597149795517&as_sdt=2005&sciodt=2007&hl=en	137	7/18/2021 14:36									1	1	0	3	1	… with GAEN.50 In practice, states (which often have small cybersecurity budgets) must contract with a … 6:00 AM), https://www.theverge.com/interface/2020/4/10/2 121 5267/covid-19-contact … May 5, 2020, 6:00 AM), https://theintercept.com/2020/ 05/05/coronavirus-bluetooth-contact …		https://scholar.google.com/scholar?q=related:vWR2q5g6WM4J:scholar.google.com/&scioq=covid+contract+tracing+app*%7Ccovid+mobile+phone+contact+tracing+app*+impact%7Cevaluation%7Ceffectiveness&hl=en&as_sdt=2007&as_ylo=2019&as_yhi=2021
	WK Nantwi, B Boateng	COVID-19 and education in Ghana: a tale of chaos and calm	0		2020	African Journal of Emerging Issues	ajoeijournals.org	https://ajoeijournals.org/sys/index.php/ajoei/article/view/108	https://scholar.google.com/scholar?cites=4380506311739458912&as_sdt=2005&sciodt=2007&hl=en	848	7/18/2021 14:36									7	7	4	2	1	… amid fears of the Coronavirus (COVID-19) outbreak that had reportedly ravaged most parts of … and sell drugs. (Lynas, 2020). Wherever the Corona virus emerged, the world has suffered from … EFFECTS OF COVID-19 ON SOCIO-CULTURAL ACTIVITIES IN GHANAIAN SOCIETY …	https://ajoeijournals.org/sys/index.php/ajoei/article/download/108/122	https://scholar.google.com/scholar?q=related:YEWWF0ivyjwJ:scholar.google.com/&scioq=covid+contract+tracing+app*%7Ccovid+mobile+phone+contact+tracing+app*+impact%7Cevaluation%7Ceffectiveness&hl=en&as_sdt=2007&as_ylo=2019&as_yhi=2021
	Nnadiri, G. U.; Lopez, N. S.	COVID-19 and Effective Management of Public Transport: Perspective from the Philippines	0		2021	Journal of Mechanical Engineering; 18(2):39-50, 2021.	Scopus
	P NATH	Covid-19 and Its Impact: a Socio-cultural Study Based on the Current Situation	0			JournalNX	neliti.com	https://www.neliti.com/publications/335860/covid-19-and-its-impact-a-socio-cultural-study-based-on-the-current-situation		885	7/18/2021 14:36									0	0	0	1		… The loss of contracts, income, and other limitations have proved hard to handle for some … com/socialstory/2020/0 8/actor-sonu-sood-initiative-migrant- workers-covid 17) Statista … Retrieved from Statista: https://www.statista.com/statistics/11110 87/india-coronavirus-impact-on-digital …	https://media.neliti.com/media/publications/335860-covid-19-and-its-impact-a-socio-cultural-ef4f6c55.pdf
	T Novitz	COVID-19 and Labour Law: United Kingdom	0		2020	Italian Labour Law e-Journal	illej.unibo.it	https://illej.unibo.it/article/view/10808	https://scholar.google.com/scholar?cites=13020505443194899011&as_sdt=2005&sciodt=2007&hl=en	984	7/18/2021 14:36									1	1	1	1	1	… of the fact that this could include precarious workers on zero hours contracts, or casual or … the Future of Work', https://legalresearch.blogs.bris.ac.uk/2020/04/covid19-and-the … 67 Government Guidance 'Coronavirus (COVID-19): support for victims of domestic abuse', 14 April 2020 …	https://illej.unibo.it/article/download/10808/11110	https://scholar.google.com/scholar?q=related:QwqsCbcgsrQJ:scholar.google.com/&scioq=covid+contract+tracing+app*%7Ccovid+mobile+phone+contact+tracing+app*+impact%7Cevaluation%7Ceffectiveness&hl=en&as_sdt=2007&as_ylo=2019&as_yhi=2021
	H van Kolfschooten, A de Ruijter	COVID-19 and privacy in the European Union: A legal perspective on contact tracing	1	1	2020	Contemporary Security Policy	Taylor & Francis	https://www.tandfonline.com/doi/abs/10.1080/13523260.2020.1771509	https://scholar.google.com/scholar?cites=18314430456469422810&as_sdt=2005&sciodt=2007&hl=en	86	7/18/2021 14:36		10.1080/13523260.2020.1771509							15	15	8	2	1	… member states have even declared the state of emergency over the corona virus outbreak in … 2020) https://ec.europa.eu/health/sites/health/files/ehealth/docs/covid-19_apps_en.pdf … State of emergency: How different countries are invoking extra powers to stop the coronavirus …	https://www.tandfonline.com/doi/pdf/10.1080/13523260.2020.1771509	https://scholar.google.com/scholar?q=related:2oJ0VXftKf4J:scholar.google.com/&scioq=covid+contract+tracing+app*%7Ccovid+mobile+phone+contact+tracing+app*+impact%7Cevaluation%7Ceffectiveness&hl=en&as_sdt=2007&as_ylo=2019&as_yhi=2021
	van Kolfschooten, Hannah, e Ruijter, A.	Covid-19 and Privacy in the European Union: A Legal Perspective on Contact Tracing	1		2020		SSRN
	van Kolfschooten, Hannah; de Ruijter, Anniek	COVID-19 and privacy in the European Union: A legal perspective on contact tracing	1	1	2020	Contemp. Secur. Policy;3(41): 478-491, 20200702.	ELSEVIER
	WH Gan, D Koh	COVID-19 and Return-To-Work for the Construction Sector: Lessons From Singapore	0		2021	Safety and Health at Work	Elsevier	https://www.sciencedirect.com/science/article/pii/S2093791121000329		592	7/18/2021 14:36	HTML								0	0	0	2	1	… COVID-19 clusters in Singapore [2]. Before the emergence of Coronavirus Disease 2019 … The main contractor engages different subcontractors to handle the subspecialised works, resulting in a … The latter includes the worker's latest COVID-19 test result; daily temperature, pulse …	https://www.sciencedirect.com/science/article/pii/S2093791121000329	https://scholar.google.com/scholar?q=related:0TAunO_aHnYJ:scholar.google.com/&scioq=covid+contract+tracing+app*%7Ccovid+mobile+phone+contact+tracing+app*+impact%7Cevaluation%7Ceffectiveness&hl=en&as_sdt=2007&as_ylo=2019&as_yhi=2021
	JM Donohue, E Miller	COVID-19 and school closures	0		2020	Jama	jamanetwork.com	https://jamanetwork.com/journals/jama/article-abstract/2769033	https://scholar.google.com/scholar?cites=5498310252186665378&as_sdt=2005&sciodt=2007&hl=en	939	7/18/2021 14:36									64	64	32	2	1	… https://en.unesco.org/covid19/educationresponse. 2. Cauchemez S﻿, Ferguson NM﻿, Wachtel C﻿, et al … Park YJ﻿, Choe YJ﻿, Park O﻿, et al; COVID-19 National Emergency Response Center, Epidemiology and … Contact tracing during coronavirus disease outbreak, South Korea, 2020 …	https://jamanetwork.com/journals/jama/fullarticle/2769033	https://scholar.google.com/scholar?q=related:ooF5BgvsTUwJ:scholar.google.com/&scioq=covid+contract+tracing+app*%7Ccovid+mobile+phone+contact+tracing+app*+impact%7Cevaluation%7Ceffectiveness&hl=en&as_sdt=2007&as_ylo=2019&as_yhi=2021
	Minari, Jusaku; Yoshizawa, Go; Shinomiya, Nariyoshi	COVID-19 and the boundaries of open science and innovation: Lessons of traceability from genomic data sharing and biosecurity.	0		2020	EMBO Rep;21(11): e51773, 2020 11 05.	MEDLINE
	Carrasco, C. M.; Ortega RamÃ­rez, J. A.	COVID-19 and the challenges of digital surveillance for human rights: Analysis of the app datacovid foreseen in the ministerial order SND/29/2020, of March 27th	0		2020	Revista de Bioetica y Derecho; - (50):205-220, 2020.	Scopus
	Zhong, Yueyang; Wang, Kai; Zhu, Yanan; Lyu, Danni; Yao, Ke	COVID-19 and the Eye.	0		2020	J Infect;81(2): e122-e123, 2020 08.	MEDLINE
	L Jones, S Hameiri	COVID-19 and the failure of the neoliberal regulatory state	0		2021	Review of International Political Economy	Taylor & Francis	https://www.tandfonline.com/doi/abs/10.1080/09692290.2021.1892798	https://scholar.google.com/scholar?cites=1552065479143188859&as_sdt=2005&sciodt=2007&hl=en	757	7/18/2021 14:36		10.1080/09692290.2021.1892798							3	3	2	2	1	… this system, by local GP consortia called 'Care Commissioning Groups' (CCGs), which contract with NHS … The government's Coronavirus Action Plan, issued on 3 March 2020, also reflected the 2011 … Occupational exposure to COVID-19 has been linked to 8,152 cases and 126 …		https://scholar.google.com/scholar?q=related:e-l5gFQLihUJ:scholar.google.com/&scioq=covid+contract+tracing+app*%7Ccovid+mobile+phone+contact+tracing+app*+impact%7Cevaluation%7Ceffectiveness&hl=en&as_sdt=2007&as_ylo=2019&as_yhi=2021
	Qureshi, Asma; Kashim, Ima; Akintorin, Similolu; Unruh, Larissa; Dharmapuri, Sadhana; Soyemi, Kenneth	COVID-19 and the Nigerian correctional service: need for structured data.	0		2020	Pan Afr Med J;37(Suppl 1): 17, 2020.	MEDLINE
	R Bernard, G Bowsher…	COVID-19 and the rise of participatory SIGINT: an examination of the rise in government surveillance through mobile applications	1		2020	American Journal of …	ajph.aphapublications.org	https://ajph.aphapublications.org/doi/abs/10.2105/AJPH.2020.305912	https://scholar.google.com/scholar?cites=6456400657782328323&as_sdt=2005&sciodt=2007&hl=en	332	7/18/2021 14:36		10.2105/AJPH.2020.305912							4	4	1	3	1	… for health, Matt Hancock, publicly stated that downloading the prospec- tive UK government contract tracing app constituted a … beyond the COVID-19 pandemic … REFERENCES 1. Gershgorn D. We mapped how the coronavirus is driving new surveillance programs around the …	https://www.academia.edu/download/64703930/SIGINT_paper.pdf	https://scholar.google.com/scholar?q=related:A8y21jC-mVkJ:scholar.google.com/&scioq=covid+contract+tracing+app*%7Ccovid+mobile+phone+contact+tracing+app*+impact%7Cevaluation%7Ceffectiveness&hl=en&as_sdt=2007&as_ylo=2019&as_yhi=2021
	Bernard, Rose; Bowsher, Gemma; Sullivan, Richard	COVID-19 and the Rise of Participatory SIGINT: An Examination of the Rise in Government Surveillance Through Mobile Applications.	1	1	2020	Am J Public Health;110(12): 1780-1785, 2020 12.	MEDLINE
	Ng, P. C.; Spachos, P.; N. Plataniotis, K.	COVID-19 and Your Smartphone: BLE-Based Smart Contact Tracing	1		2021	IEEE Systems Journal;2021.	Scopus
	PC Ng, P Spachos, KN Plataniotis	COVID-19 and your smartphone: BLE-based smart contact tracing	1	1	2021	IEEE Systems Journal	ieeexplore.ieee.org	https://ieeexplore.ieee.org/abstract/document/9373368/	https://scholar.google.com/scholar?cites=14350228312942582797&as_sdt=2005&sciodt=2007&hl=en	134	7/18/2021 14:36									10	10	3	3	1	… to each other while pushing a notification to alert the user of possible coronavirus exposure … COVID-19 Watch, on the other hand, can automatically alert the user when they are in … B. Tracing Phase All the generated signatures and observed signatures will be stored inside the …	https://arxiv.org/pdf/2005.13754	https://scholar.google.com/scholar?q=related:DRyyrp5AJscJ:scholar.google.com/&scioq=covid+contract+tracing+app*%7Ccovid+mobile+phone+contact+tracing+app*+impact%7Cevaluation%7Ceffectiveness&hl=en&as_sdt=2007&as_ylo=2019&as_yhi=2021
	Panda, Prateek Kumar; Sharawat, Indar Kumar	COVID-19 and/with dengue infection: A curse in an overburdened healthcare system.	0		2021	Trop Doct;51(1): 106-108, 2021 Jan.	MEDLINE
	Zolton, J. R.	COVID-19 antibody testing: future directions	0		2020	Glob Reprod Health; 5, 2020.	PubMed
	H Kim	COVID-19 Apps as a Digital Intervention Policy: A Longitudinal Panel Data Analysis in South Korea	0		2021	Health Policy	Elsevier	https://www.sciencedirect.com/science/article/pii/S0168851021001883		343	7/18/2021 14:36									0	0	0	1	1	… responses to the COVID-19 pandemic, this intervention through use of mobile contract tracing apps may not … January 6 to August 2, 2020—the period when the novel coronavirus was most … We then extracted various apps from the data, including COVID-19 apps, shopping apps …
	Goggin, Gerard	COVID-19 apps in Singapore and Australia: reimagining healthy nations with digital technology	0		2020	Media Int. Aust.;2020.	ELSEVIER
	Borra, S.	COVID-19 Apps: Privacy and Security Concerns	1	1	2020	SpringerBriefs in Applied Sciences and Technology;: 11-17, 2020.	Scopus
	S Borra	COVID-19 apps: Privacy and security concerns	1		2020	Intelligent Systems and Methods to Combat Covid-19	Springer	https://link.springer.com/chapter/10.1007/978-981-15-6572-4_2	https://scholar.google.com/scholar?cites=11105124831545716684&as_sdt=2005&sciodt=2007&hl=en	108	7/18/2021 14:36		10.1007/978-981-15-6572-4_2							7	7	7	1	1	… MahaKavach, CoBuddy—Covid19 Tool, Covid Locator, COVID CARE, Corona Watch (14 days of … Available: https://www.washingtonpost.com/world/asiapacific/coronavirus-south-koreatracking- apps … Contact tracing mobile apps for COVID-19: Privacy considerations and related …	http://dl1.tarjomac.com/corona-covid19/TPC202219.pdf#page=22	https://scholar.google.com/scholar?q=related:zO-mYjJUHZoJ:scholar.google.com/&scioq=covid+contract+tracing+app*%7Ccovid+mobile+phone+contact+tracing+app*+impact%7Cevaluation%7Ceffectiveness&hl=en&as_sdt=2007&as_ylo=2019&as_yhi=2021
	Hall, Matthew T; Bui, Han Q; Rowe, John; Do, Tai A	COVID-19 Case and Contact Investigation in an Office Workspace.	0		2020	Mil Med;185(11-12): e2162-e2165, 2020 12 30.	MEDLINE
	Gorry, Conner	COVID-19 Case Detection: Cuba&#039;s Active Screening Approach.	0		2020	MEDICC Rev;22(2): 58-63, 2020 04.	MEDLINE
	Spencer, Kimberly D; Chung, Christina L; Stargel, Alison; Shultz, Alvin; Thorpe, Phoebe G; Carter, Marion W; Taylor, Melanie M; McFarlane, Mary; Rose, Dale; Honein, Margaret A; Walke, Henry	COVID-19 Case Investigation and Contact Tracing Efforts from Health Departments - United States, June 25-July 24, 2020.	0		2021	MMWR Morb Mortal Wkly Rep;70(3): 83-87, 2021 Jan 22.	MEDLINE
	Miller, James S; Bonacci, Robert A; Lash, R Ryan; Moonan, Patrick K; Houck, Peter; Van Meter, J Joyous; Butler, Malcolm; Everson, Teresa; Morrison, Brittany; Sixberry, Melissa; Person, Amy; Oeltmann, John E	COVID-19 Case Investigation and Contact Tracing in Central Washington State, June-July 2020.	0		2021	J Community Health;2021 Mar 10.	MEDLINE
	Lash, R Ryan; Moonan, Patrick K; Byers, Brittany L; Bonacci, Robert A; Bonner, Kimberly E; Donahue, Matthew; Donovan, Catherine V; Grome, Heather N; Janssen, Julia M; Magleby, Reed; McLaughlin, Heather P; Miller, James S; Pratt, Caroline Q; Steinberg, Jonathan; Varela, Kate; Anschuetz, Greta L; Cieslak, Paul R; Fialkowski, Veronica; Fleischauer, Aaron T; Goddard, Clay; Johnson, Sara Jo; Morris, M…	COVID-19 Case Investigation and Contact Tracing in the US, 2020.	0		2021	JAMA Netw Open;4(6): e2115850, 2021 06 01.	MEDLINE
	Matthias, J.; Charboneau, T.; Schaffer, C.; Rusten, J.; Whitmer, S.; de la Paz, J.; Dykstra, J.; Pathmanathan, I.; Stowell, D.	COVID-19 Case Investigation and Contact Tracing Program - Spirit Lake Tribe, North Dakota, September-November 2020	0		2021	Mmwr-Morbidity and Mortality Weekly Report; 70(14):533-534, 2021.	Web of Science
	Ruebush, Elizabeth; Fraser, Michael R; Poulin, Amelia; Allen, Meredith; Lane, J T; Blumenstock, James S	COVID-19 Case Investigation and Contact Tracing: Early Lessons Learned and Future Opportunities.	0		2021	J Public Health Manag Pract;27 Suppl 1, COVID-19 and Public Health: Looking Back, Moving Forward: S87-S97, 2021.	MEDLINE
	M Islands	Covid-19 Cases in Select Indo-Pacific Countries	0		2020		JSTOR	https://www.jstor.org/stable/pdf/resrep26382.pdf		859	7/18/2021 14:36									0	0	0	1	1	… While the primary effects of the novel coronavirus have targeted health care systems and economies, the … invasive surveillance through contract tracing and mobile apps, and delay elections … China's efforts to promote a false narrative of an effective response to Covid-19 are …		https://scholar.google.com/scholar?q=related:pQ1OqYgUfnUJ:scholar.google.com/&scioq=covid+contract+tracing+app*%7Ccovid+mobile+phone+contact+tracing+app*+impact%7Cevaluation%7Ceffectiveness&hl=en&as_sdt=2007&as_ylo=2019&as_yhi=2021
	Carvalho, Thiago	COVID-19 clusters.	0		2020	Nat Med;26(12): 1806, 2020 12.	MEDLINE
	AH Mirkuzie, AA Endris, AW Doyamo…	COVID-19 community transmission and clustering in Addis Ababa; what does this entail to the country's pandemic response?	0		2020	Ethiopian Journal of …	ejphn.ephi.gov.et	https://ejphn.ephi.gov.et/index.php/ejphn/article/view/187	https://scholar.google.com/scholar?cites=15030352923805205615&as_sdt=2005&sciodt=2007&hl=en	545	7/18/2021 14:36									1	1	0	4	1	… [Available from: https://www.covid19. et/covid-19/. FMOHb (2020) … https://www.afro.who.int/news/ who-ramps- preparedness-novel-coronavirus-african-region WHOb (2020). Coronavirus disease 2019 (COVID- 19) Situation Report – 80, D. Geneva: WHO; Contract No.: 80 …	https://ejphn.ephi.gov.et/index.php/ejphn/article/download/187/90	https://scholar.google.com/scholar?q=related:b8QpmFmKltAJ:scholar.google.com/&scioq=covid+contract+tracing+app*%7Ccovid+mobile+phone+contact+tracing+app*+impact%7Cevaluation%7Ceffectiveness&hl=en&as_sdt=2007&as_ylo=2019&as_yhi=2021
	Abeler J, Bäcker M, Buermeyer U, Zillessen H.	COVID-19 Contact Tracing and Data Protection Can Go Together	1		2020	JMIR Mhealth Uhealth
	Abeler, Johannes; BÃ¤cker, Matthias; Buermeyer, Ulf; Zillessen, Hannah	COVID-19 Contact Tracing and Data Protection Can Go Together.	1	1	2020	JMIR Mhealth Uhealth;8(4): e19359, 2020 04 20.	MEDLINE
	Bradford, Laura; Aboy, Mateo; Liddell, Kathleen	COVID-19 contact tracing apps: a stress test for privacy, the GDPR, and data protection regimes.	0		2020	J Law Biosci;7(1): lsaa034, 2020.	MEDLINE
	Du, Li; Raposo, Vera LÃºcia; Wang, Meng	COVID-19 Contact Tracing Apps: A Technologic Tower of Babel and the Gap for International Pandemic Control.	0		2020	JMIR Mhealth Uhealth;8(11): e23194, 2020 11 27.	MEDLINE
	Jonker, Marcel; de Bekker-Grob, Esther; Veldwijk, Jorien; Goossens, Lucas; Bour, Sterre; Rutten-Van MÃ¶lken, Maureen	COVID-19 Contact Tracing Apps: Predicted Uptake in the Netherlands Based on a Discrete Choice Experiment.	0		2020	JMIR Mhealth Uhealth;8(10): e20741, 2020 10 09.	MEDLINE
	Rizzo, E	COVID-19 contact tracing apps: the &#039;elderly paradox&#039;.	0		2020	Public Health;185: 127, 2020 08.	MEDLINE
	G Samuel, SL Roberts, A Fiske, F Lucivero…	COVID-19 contact tracing apps: UK public perceptions	1		2021	Critical Public …	Taylor & Francis	https://www.tandfonline.com/doi/abs/10.1080/09581596.2021.1909707		126	7/18/2021 14:36		10.1080/09581596.2021.1909707							0	0	0	5	1	… their decision to develop such a technology to help mitigate the spread of the coronavirus … conditions, including concerns that data gathered could be fed into the NHS COVID-19 datastore … 5), to decide if they should support the use of any potential UK contract tracing app or not …		https://scholar.google.com/scholar?q=related:OFY7CABgP9MJ:scholar.google.com/&scioq=covid+contract+tracing+app*%7Ccovid+mobile+phone+contact+tracing+app*+impact%7Cevaluation%7Ceffectiveness&hl=en&as_sdt=2007&as_ylo=2019&as_yhi=2021
	Samuel, G.; Roberts, S. L.; Fiske, A.; Lucivero, F.; McLennan, S.; Phillips, A.; Hayes, S.; Johnson, S. B.	COVID-19 contact tracing apps: UK public perceptions	1	1	2021	Critical Public Health;: 1-13, 2021.	Academic Search Complete
	Schneider, John; Love, Willie; Rusie, Laura; Flores, Ariana; Tadesse, Beth; Hazra, Anu; Munar, David	COVID-19 Contact Tracing Conundrums: Insights From the Front Lines.	0		2021	Am J Public Health;111(5): 917-922, 2021 05.	MEDLINE
	Tak, Dr Pinki, Rohilla, Dr Jitendra	COVID-19 contact tracing in a tertiary care hospital: A retrospective chart review	0		2020	Infectious Disease Modelling;2020.	ScienceDirect
	Sikorski, Cynthia S; Scheel, Misty D; Harris, Stephanie M; Nefczyk, Julia A	COVID-19 Contact Tracing in an Overseas U.S. Military Population.	0		2021	Mil Med;2021 Apr 28.	MEDLINE
	Lash, R. R.; Donovan, C. V.; Fleischauer, A. T.; Moore, Z. S.; Harris, G.; Hayes, S.; Sullivan, M.; Wilburn, A.; Ong, J.; Wright, D.; Washington, R.; Pulliam, A.; Byers, B.; McLaughlin, H. P.; Dirlikov, E.; Rose, D. A.; Walke, H. T.; Honein, M. A.; Moonan, P. K.; Oeltmann, J. E.	COVID-19 contact tracing in two counties - North Carolina, June-July 2020	1		2020	Morbidity and Mortality Weekly Report; 69(38):1360-1363, 2020.	GIM
	Lash, R Ryan; Donovan, Catherine V; Fleischauer, Aaron T; Moore, Zack S; Harris, Gibbie; Hayes, Susan; Sullivan, Meg; Wilburn, April; Ong, Jonathan; Wright, Dana; Washington, Raynard; Pulliam, Amy; Byers, Brittany; McLaughlin, Heather P; Dirlikov, Emilio; Rose, Dale A; Walke, Henry T; Honein, Margaret A; Moonan, Patrick K; Oeltmann, John E	COVID-19 Contact Tracing in Two Counties - North Carolina, June-July 2020.	1	1	2020	MMWR Morb Mortal Wkly Rep;69(38): 1360-1363, 2020 Sep 25.	MEDLINE
	Ryan, Benjamin J; Coppola, Damon; Williams, James; Swienton, Raymond	COVID-19 Contact Tracing Solutions for Mass Gatherings.	0		2020	Disaster Med Public Health Prep;: 1-7, 2020 Jul 14.	MEDLINE
	SS Narumanchi	COVID-19 Contact Tracing Tool Focused on Privacy Protection	0		2020		search.proquest.com	https://search.proquest.com/openview/0ba749a191e898ab31982962c5670bfd/1?pq-origsite=gscholar&cbl=18750&diss=y		266	7/18/2021 14:36	BOOK								0	0	0	1	1	… Figure 2 Spread of Corona Virus in the US as of 20th Jun 2020 (Majority of the country is … cases of infections and inform its users whenever they come in the proximity of a COVID-19 … diagnosed with the coronavirus, then all the registered customers will be notified by email [16] …		https://scholar.google.com/scholar?q=related:eFlu-BheRCwJ:scholar.google.com/&scioq=covid+contract+tracing+app*%7Ccovid+mobile+phone+contact+tracing+app*+impact%7Cevaluation%7Ceffectiveness&hl=en&as_sdt=2007&as_ylo=2019&as_yhi=2021
	Hasan, H. R.; Salah, K.; Jayaraman, R.; Yaqoob, I.; Omar, M.; Ellahham, S.	COVID-19 Contact Tracing using Blockchain	0		2021	IEEE Access;2021.	Scopus
	Currie, Susanna	COVID-19 contact tracing using sexual health services in Cumbria.	0		2020	Sex Transm Infect;96(6): 395, 2020 09.	MEDLINE
	C Baraniuk	Covid-19 contact tracing: a briefing	1		2020	BMJ	bmj.com	https://www.bmj.com/content/369/bmj.m1859.full	https://scholar.google.com/scholar?cites=145797133329280525&as_sdt=2005&sciodt=2007&hl=en	41	7/18/2021 14:36									20	20	20	1	1	… https://www.ecdc.europa.eu/sites/default/files/documents/COVID-19-Contract-tracing-scale-up. pdf. ↵ European Centre … Yahoo 2020 May 5. https://uk.news.yahoo.com/coronavirus-nhs-tracing- app-research-142152096.html?guccounter=1. ↵ Corfield G. UK COVID-19 contact …	https://scholar.archive.org/work/3hmrvblli5d6rdpetywhhtp4za/access/wayback/https://www.bmj.com/content/bmj/369/bmj.m1859.full.pdf	https://scholar.google.com/scholar?q=related:Da5cZbj5BQIJ:scholar.google.com/&scioq=covid+contract+tracing+app*%7Ccovid+mobile+phone+contact+tracing+app*+impact%7Cevaluation%7Ceffectiveness&hl=en&as_sdt=2007&as_ylo=2019&as_yhi=2021
	Baraniuk, Chris	Covid-19 contact tracing: a briefing.	1	1	2020	BMJ;369: m1859, 2020 May 13.	MEDLINE
	Chowdhury, M. J. M.; Ferdous, M. S.; Biswas, K.; Chowdhury, N.; Muthukkumarasamy, V.	COVID-19 Contact Tracing: Challenges and Future Directions	1	1	2020	IEEE Access; 8:225703-225729, 2020.	Scopus
	MJM Chowdhury, MS Ferdous, K Biswas…	COVID-19 contact tracing: challenges and future directions	1		2020	IEEE …	ieeexplore.ieee.org	https://ieeexplore.ieee.org/abstract/document/9252092/	https://scholar.google.com/scholar?cites=9636118360587851982&as_sdt=2005&sciodt=2007&hl=en	27	7/18/2021 14:36									16	16	4	4	1	… to effectively combat the spread of new diseases, such as the novel coronavirus disease COVID … I. INTRODUCTION The novel corona virus disease 2019 (COVID-19) pandemic has created a … MJM Chowdhury et al.: COVID-19 Contact Tracing: Challenges and Future Directions …	https://ieeexplore.ieee.org/iel7/6287639/8948470/09252092.pdf	https://scholar.google.com/scholar?q=related:zlh1OJheuoUJ:scholar.google.com/&scioq=covid+contract+tracing+app*%7Ccovid+mobile+phone+contact+tracing+app*+impact%7Cevaluation%7Ceffectiveness&hl=en&as_sdt=2007&as_ylo=2019&as_yhi=2021
	A Collins	Covid-19 contact tracing: efficacy and privacy	0		2020		infoscience.epfl.ch	https://infoscience.epfl.ch/record/277669	https://scholar.google.com/scholar?cites=12984037808416479363&as_sdt=2005&sciodt=2007&hl=en	152	7/18/2021 14:36									2	2	2	1	1	… For example, human contract tracing in Massachusetts has run into difficulties because at-risk … IRGC | Spotlight on risk | COVID-19 contact tracing: efficacy and privacy | 06 22 Stefan Volk, “Coronavirus contact-tracing apps: most of us won't cooperate unless everyone does,” The …	https://infoscience.epfl.ch/record/277669/files/Covid-19%20contact%20tracing%3A%20efficacy%20and%20privacy.pdf	https://scholar.google.com/scholar?q=related:g9jnKJiRMLQJ:scholar.google.com/&scioq=covid+contract+tracing+app*%7Ccovid+mobile+phone+contact+tracing+app*+impact%7Cevaluation%7Ceffectiveness&hl=en&as_sdt=2007&as_ylo=2019&as_yhi=2021
	Lawson-Tancred, Hugh, Price, Henry C. W.; Provetti, Alessandro	COVID-19 Contact Tracing: Eight Privacy Questions Explored A Reply to de Montjoye et al	0		2020		SSRN
	Scassa, Teresa	COVID-19 Contact Tracing: From Local to Global and Back Again	1	1	2021	International Journal of E-Planning Research; 10(2):45-58, 2021.	Web of Science
	T Scassa	COVID-19 contact tracing: from local to global and back again	1		2021	International Journal of E-Planning Research (IJEPR)	igi-global.com	https://www.igi-global.com/article/covid-19-contact-tracing/262507	https://scholar.google.com/scholar?cites=2602517366699504889&as_sdt=2005&sciodt=2007&hl=en	123	7/18/2021 14:36									2	2	2	1	1	… traditions of government, it was much easier to implement not just digital contract tracing, but a … Retrieved July 16, 2020, from https://www.gov.scot/publications/coronavirus-covid-19-tourism- and-hospitality … Singapore rolls out contact-tracing device for people without smartphones …	https://www.igi-global.com/viewtitle.aspx?titleid=262507	https://scholar.google.com/scholar?q=related:-bTom8H_HSQJ:scholar.google.com/&scioq=covid+contract+tracing+app*%7Ccovid+mobile+phone+contact+tracing+app*+impact%7Cevaluation%7Ceffectiveness&hl=en&as_sdt=2007&as_ylo=2019&as_yhi=2021
	Bright, Diana; Brown, Graham; Roberts, Richard J; Cottrell, Simon; Gould, Ashley; Jesurasa, Amrita; Daniels, Philip; Davies, Llion	COVID-19 contact tracing: The Welsh experience.	0		2020	Public Health Pract (Oxf);1: 100035, 2020 Nov.	MEDLINE
	M Zhang, A Chow, H Smith	COVID-19 contact-tracing apps: analysis of the readability of privacy policies	1	1	2020	Journal of Medical Internet Research	jmir.org	https://www.jmir.org/2020/12/e21572/	https://scholar.google.com/scholar?cites=1945474169132466494&as_sdt=2005&sciodt=2007&hl=en	5	7/18/2021 14:36	HTML								7	7	2	3	1	… CrossRef] [Medline]; Zastrow M. Coronavirus contact-tracing apps: can they … URL: https://coronaviruscolombia.gov.co/Covid19/aislamiento-saludable/coronapp.html [accessed 2020-06-04]; GH … details?id=is.landlaeknir.rakning&hl=en_SG [accessed 2020-06-04]; NZ COVID …	https://www.jmir.org/2020/12/e21572/	https://scholar.google.com/scholar?q=related:PsHWAnO2_xoJ:scholar.google.com/&scioq=covid+contract+tracing+app*%7Ccovid+mobile+phone+contact+tracing+app*+impact%7Cevaluation%7Ceffectiveness&hl=en&as_sdt=2007&as_ylo=2019&as_yhi=2021
	Zhang, Melvyn; Chow, Aloysius; Smith, Helen	COVID-19 Contact-Tracing Apps: Analysis of the Readability of Privacy Policies.	1		2020	J Med Internet Res;22(12): e21572, 2020 12 03.	MEDLINE
	Abuhammad, Sawsan; Khabour, Omar F; Alzoubi, Karem H	COVID-19 Contact-Tracing Technology: Acceptability and Ethical Issues of Use.	0		2020	Patient Prefer Adherence;14: 1639-1647, 2020.	MEDLINE
	Van Tan, Le	COVID-19 control in Vietnam.	0		2021	Nat Immunol;22(3): 261, 2021 03.	MEDLINE
	Kiran Raj Pandey; Anup Subedee; Bishesh Khanal; Bhagawan Koirala	COVID-19 Control Strategies and Intervention Effects in Resource Limited Settings: A Modeling Study	1		2020		PREPRINT-MEDRXIV
	Pandey, Kiran Raj; Subedee, Anup; Khanal, Bishesh; Koirala, Bhagawan	COVID-19 control strategies and intervention effects in resource limited settings: A modeling study.	1	1	2021	PLoS One;16(6): e0252570, 2021.	MEDLINE
	N Borah	COVID-19 CRISIS AND PERIPHERAL CASES IN INDIA: A CASE STUDY IN ASSAM	0		2021	International Journal of Modern Agriculture	modern-journals.com	http://www.modern-journals.com/index.php/ijma/article/view/809		987	7/18/2021 14:36									0	0	0	1	1	… valid information, comforting information, perplexing information, b)Symptoms of the COVID-19-from … numbers-for central, states and UT, Central Helpline Number for corona-virus in India is … 23978046 d) Affected no of cases in the regions (A coronavirus tracker App)-the chatbot …	http://www.modern-journals.com/index.php/ijma/article/download/809/704	https://scholar.google.com/scholar?q=related:svp2OT_4RH4J:scholar.google.com/&scioq=covid+contract+tracing+app*%7Ccovid+mobile+phone+contact+tracing+app*+impact%7Cevaluation%7Ceffectiveness&hl=en&as_sdt=2007&as_ylo=2019&as_yhi=2021
	Goldfield, Norbert I; Crittenden, Robert; Fox, Durrell; McDonough, John; Nichols, Len; Lee Rosenthal, Elizabeth	COVID-19 Crisis Creates Opportunities for Community-Centered Population Health: Community Health Workers at the Center.	0		2020	J Ambul Care Manage;43(3): 184-190, 2020.	MEDLINE
	Alqutob, Raeda; Al Nsour, Mohannad; Tarawneh, Mohammed Rasoul; Ajlouni, Musa; Khader, Yousef; Aqel, Ibrahim; Kharabsheh, Saad; Obeidat, Nathir	COVID-19 Crisis in Jordan: Response, Scenarios, Strategies, and Recommendations.	0		2020	JMIR Public Health Surveill;6(3): e19332, 2020 07 07.	MEDLINE
	Ng, BoonHau, Yu-Lin, Ban, Nik Nuratiqah, N. A.; Mohamed Faisal, A. H.; Soo, Chun, Najma, Kori, Petrick, Periyasamy	COVID-19 detected from targeted contact tracing, attempting to see the pattern in random happenings: early lessons in Malaysia	0		2020	Medical Journal of Malaysia; 75(5):582-584, 2020.	GIM
	Agarwal, M.; Bahurupi, Y. A.; Panda, P. K.	Covid-19 diagnosis in asymptomatic: Rt-qpcr or any other cost-effective method?	0		2021	American Journal of Infectious Diseases; 17(2):97-100, 2021.	EMBASE
	Yuan Jin Carrington; Justin Orlino; Alejandro Romero; Jessica Rochelle Gustin; Mahssa Rezaei; Elizabeth Green; Summer Linn Rose; Ramani A. Aiyer; Shanavaz Nasarabadi	COVID-19 Diagnostic Testing For All - Using Non-Dilutive Saliva Sample Collection, Stabilization and Ambient Transport Devices	0		2021		PREPRINT-MEDRXIV
	M Allam, S Cai, S Ganesh, M Venkatesan…	COVID-19 diagnostics, tools, and prevention	0		2020	Diagnostics	mdpi.com	https://www.mdpi.com/744158	https://scholar.google.com/scholar?cites=16886382804223085978&as_sdt=2005&sciodt=2007&hl=en	553	7/18/2021 14:36									36	36	7	5	1	… A Comparative Review of SARS-CoV-2 Coronavirus Laboratory and Point-of-Care Diagnostics. Previous Article in Journal Mobile Laboratory Reveals … Previous Article in Special Issue COVID-19 Infection Diagnosis: Potential Impact of Isothermal Amplification Technology to …	https://www.mdpi.com/2075-4418/10/6/409/pdf	https://scholar.google.com/scholar?q=related:mk37SrF7WOoJ:scholar.google.com/&scioq=covid+contract+tracing+app*%7Ccovid+mobile+phone+contact+tracing+app*+impact%7Cevaluation%7Ceffectiveness&hl=en&as_sdt=2007&as_ylo=2019&as_yhi=2021
	M Shahroz, F Ahmad, MS Younis, N Ahmad…	COVID-19 Digital Contact Tracing Applications and Techniques: A Review Post Initial Deployments	1		2021	Transportation …	Elsevier	https://www.sciencedirect.com/science/article/pii/S2666691X21000282	https://scholar.google.com/scholar?cites=9977042552188023013&as_sdt=2005&sciodt=2007&hl=en	124	7/18/2021 14:36	HTML								1	1	0	5	1	… 2 (SARS-CoV-2) virus and the associated disease designated as coronavirus disease 2019 … are thus emerging as an essential component of global response against the COVID-19 … One of the potential WiFi technology applications used in contact tracing is positioning [16], [17] …	https://www.sciencedirect.com/science/article/pii/S2666691X21000282	https://scholar.google.com/scholar?q=related:5bAfMFeTdYoJ:scholar.google.com/&scioq=covid+contract+tracing+app*%7Ccovid+mobile+phone+contact+tracing+app*+impact%7Cevaluation%7Ceffectiveness&hl=en&as_sdt=2007&as_ylo=2019&as_yhi=2021
	Shahroz, Muhammad, Ahmad, Farooq, Younis, Muhammad Shahzad, Ahmad, Nadeem, Kamel Boulos, Maged N.; Vinuesa, Ricardo, Qadir, Junaid	COVID-19 Digital Contact Tracing Applications and Techniques: A Review Post Initial Deployments	1	1	2021	Transportation Engineering;: 100072, 2021.	ScienceDirect
	JH Hashim, MA Adman, Z Hashim…	COVID-19 Epidemic in Malaysia: Epidemic Progression, Challenges, and Response	1		2021	Frontiers in Public …	ncbi.nlm.nih.gov	https://www.ncbi.nlm.nih.gov/pmc/articles/pmc8138565/		840	7/18/2021 14:36	HTML								0	0	0	4	1	… in three major variants: strain A which closely resembles that of the bat coronavirus; strain B … MOH has also called on private and retired medical staff to contribute in COVID-19 management nationwide, with a special budget allocated to hire them on contract (79, 86 …	https://www.ncbi.nlm.nih.gov/pmc/articles/pmc8138565/	https://scholar.google.com/scholar?q=related:cg-t26nGubAJ:scholar.google.com/&scioq=covid+contract+tracing+app*%7Ccovid+mobile+phone+contact+tracing+app*+impact%7Cevaluation%7Ceffectiveness&hl=en&as_sdt=2007&as_ylo=2019&as_yhi=2021
	Hashim, Jamal Hisham; Adman, Mohammad Adam; Hashim, Zailina; Mohd Radi, Mohd Firdaus; Kwan, Soo Chen	COVID-19 Epidemic in Malaysia: Epidemic Progression, Challenges, and Response.	1	1	2021	Front Public Health;9: 560592, 2021.	MEDLINE
	SalathÃ©, Marcel; Althaus, Christian L; Neher, Richard; Stringhini, Silvia; Hodcroft, Emma; Fellay, Jacques; Zwahlen, Marcel; Senti, Gabriela; Battegay, Manuel; Wilder-Smith, Annelies; Eckerle, Isabella; Egger, Matthias; Low, Nicola	COVID-19 epidemic in Switzerland: on the importance of testing, contact tracing and isolation.	0		2020	Swiss Med Wkly;150: w20225, 2020 03 09.	MEDLINE
	Feit, J. S.; Witt, C. C.	COVID-19 Exposure Tracking Within Public Health &amp; Safety Enterprises: Findings to Date &amp; Opportunity for Further Research	0		2021	Online Journal of Public Health Informatics; 13(1):e3, 2021.	MEDLINE
	M Leslie	COVID-19 fight enlists digital technology: contact tracing apps	1		2020	Engineering (Beijing, China)	ncbi.nlm.nih.gov	https://www.ncbi.nlm.nih.gov/pmc/articles/PMC7492143/	https://scholar.google.com/scholar?cites=10881491958086250988&as_sdt=2005&sciodt=2007&hl=en	18	7/18/2021 14:36	HTML								3	3	3	1	1	… whether someone has been close to an infected person for long enough to contract the virus … com/article/us-health-coronavirus-apps-factbox/factbox-the-race-to-deploy-covid-19-contact … 19. Vaughan A. Bluetooth may not work well enough to trace coronavirus contacts [Internet] …	https://www.ncbi.nlm.nih.gov/pmc/articles/PMC7492143/	https://scholar.google.com/scholar?q=related:7DEAhEjTApcJ:scholar.google.com/&scioq=covid+contract+tracing+app*%7Ccovid+mobile+phone+contact+tracing+app*+impact%7Cevaluation%7Ceffectiveness&hl=en&as_sdt=2007&as_ylo=2019&as_yhi=2021
	Leslie, Mitch	COVID-19 Fight Enlists Digital Technology: Contact Tracing Apps.	1	1	2020	Engineering (Beijing);6(10): 1064-1066, 2020 Oct.	MEDLINE
	G Cuaton, LJ Caluza, JF Neo	COVID-19 Health Response from January to April 2020 in the Philippines: A Topic Modeling Analysis using Latent Dirichlet Allocation Algorithm	0		2020	Available at SSRN 3590910	papers.ssrn.com	https://papers.ssrn.com/sol3/papers.cfm?abstract_id=3590910		610	7/18/2021 14:36									0	0	0	3	1	… On the other hand, theme 5 (contact tracing of COVID-19 suspected and infected individuals) has the … as “severe acute respiratory syndrome coronavirus 2 (SARS-CoV-2)” [1], it was first … response to the COVID-19 health crisis (see Figure 3). Using Knowledge and Discovery in …		https://scholar.google.com/scholar?q=related:5CGx7NiiZ_QJ:scholar.google.com/&scioq=covid+contract+tracing+app*%7Ccovid+mobile+phone+contact+tracing+app*+impact%7Cevaluation%7Ceffectiveness&hl=en&as_sdt=2007&as_ylo=2019&as_yhi=2021
	Sales, Carolina Maia Martins; Silva, Adriana Ilha da; Maciel, Ethel Leonor Noia	COVID-19 health surveillance in Brazil: investigation of contacts by primary health care as a community protection strategy./ VigilÃ¢ncia em saÃºde da COVID-19 no Brasil: investigaÃ§Ã£o de contatos pela atenÃ§Ã£o primÃ¡ria em saÃºde como estratÃ©gia de proteÃ§Ã£o comunitÃ¡ria.	0		2020	Epidemiol Serv Saude;29(4): 2020373, 2020.	MEDLINE
	World Health Organization	COVID‐19 health system response monitor: New Zealand	0		2021		apps.who.int	https://apps.who.int/iris/handle/10665/341047		689	7/18/2021 14:36									0	0	0	1	1	… There is an official COVID‐19 website (https://covid19.govt.nz/) with key information … health.govt.nz/our‐work/diseases‐and‐conditions/covid‐19‐novel‐ coronavirus/covid‐19‐news … Data from this system identify key demographic characteristics of COVID‐19 cases, the severity …	https://apps.who.int/iris/bitstream/handle/10665/341047/9789290228462-eng.pdf?sequence=1	https://scholar.google.com/scholar?q=related:W8U-IGwOLh0J:scholar.google.com/&scioq=covid+contract+tracing+app*%7Ccovid+mobile+phone+contact+tracing+app*+impact%7Cevaluation%7Ceffectiveness&hl=en&as_sdt=2007&as_ylo=2019&as_yhi=2021
	O&#039;leary, Noreen; Kingston, Liz; Griffin, Anne; Morrissey, Ann-Marie; Noonan, Maria; Kelly, Dervla; Doody, Owen; Niranjan, Vikram; Gallagher, Aoife; O&#039;riordan, ClÃ­ona; Lynch, Aoife	COVID-19 healthcare policies in Ireland: A rapid review of the initial pandemic response.	0		2021	Scand J Public Health;: 14034948211008371, 2021 May 20.	MEDLINE
	RR SMITH	COVID-19 HR challenge: Lessons from vigilant Singaporeans	0		2020		ink.library.smu.edu.sg	https://ink.library.smu.edu.sg/cgi/viewcontent.cgi?article=7555&context=lkcsb_research	https://scholar.google.com/scholar?cites=1701488592702616058&as_sdt=2005&sciodt=2007&hl=en	763	7/18/2021 14:36	PDF								1	1	1	1	1	… This includes contract cleaning services, cafeteria services, catering services, delivery support, security services, customers … How well is your organization prepared for contact tracing? The global COVID-19 challenge will undoubtedly change many things in our daily human …	https://ink.library.smu.edu.sg/cgi/viewcontent.cgi?article=7555&context=lkcsb_research	https://scholar.google.com/scholar?q=related:-jFrNdzmnBcJ:scholar.google.com/&scioq=covid+contract+tracing+app*%7Ccovid+mobile+phone+contact+tracing+app*+impact%7Cevaluation%7Ceffectiveness&hl=en&as_sdt=2007&as_ylo=2019&as_yhi=2021
	Kang, Myounggu; Choi, Yeol; Kim, Jeongseob; Lee, Kwan Ok; Lee, Sugie; Park, In Kwon; Park, Jiyoung; Seo, Ilwon	COVID-19 impact on city and region: whatâ€™s next after lockdown?	0		2020	Int. J. Urban Sci.;2020.	ELSEVIER
	Pringle, Julia C; Leikauskas, Jillian; Ransom-Kelley, Sue; Webster, Benjamin; Santos, Samuel; Fox, Heidi; Marcoux, Shannon; Kelso, Patsy; Kwit, Natalie	COVID-19 in a Correctional Facility Employee Following Multiple Brief Exposures to Persons with COVID-19 - Vermont, July-August 2020.	0		2020	MMWR Morb Mortal Wkly Rep;69(43): 1569-1570, 2020 Oct 30.	MEDLINE
	Baniasad, Maryam; Mofrad, Morvarid Golrokh; Bahmanabadi, Bahareh; Jamshidi, Sajad	COVID-19 in Asia: Transmission factors, re-opening policies, and vaccination simulation.	0		2021	Environ Res;: 111657, 2021 Jul 08.	MEDLINE
	Mbopi-Keou, Francois-Xavier; Pondi, Jean-Emmanuel; Sosso, Maurice Aurelien	COVID-19 in Cameroon: a crucial equation to resolve.	0		2020	Lancet Infect Dis;20(12): 1367-1368, 2020 12.	MEDLINE
	Munro, Alasdair P S; Faust, Saul N	COVID-19 in children: current evidence and key questions.	0		2020	Curr Opin Infect Dis;33(6): 540-547, 2020 12.	MEDLINE
	B Travica, M Hoque	COVID-19 in India: Achievements and Puzzling Contrasts	0		2021	COVID-19 in India: Achievements and …	papers.ssrn.com	https://papers.ssrn.com/sol3/papers.cfm?abstract_id=3790953		591	7/18/2021 14:36									0	0	0	2	1	… Free Press journal. https://www.freepressjournal.in/india/covid19-rules-drones-to-keep-a-watch- on-violators-in-6-up-cities PTI (2020) … Viglione, G. (2020). How many people has the coronavirus killed … https://en.wikipedia.org/wiki/COVID- 19_pandemic_in_Uttar_Pradesh …	https://www.academia.edu/download/66689385/COVID_19_in_India_Achievements_and_Puzzling_Contrasts.pdf	https://scholar.google.com/scholar?q=related:HmhFo6QsGhwJ:scholar.google.com/&scioq=covid+contract+tracing+app*%7Ccovid+mobile+phone+contact+tracing+app*+impact%7Cevaluation%7Ceffectiveness&hl=en&as_sdt=2007&as_ylo=2019&as_yhi=2021
	ViganÃ², Chiara; Massironi, Sara; Pirola, Lorena; Cristoferi, Laura; Fichera, Maria; Bravo, Marianna; Mauri, Martina; Redaelli, Alessandro Ettore; Dinelli, Marco Emilio; Invernizzi, Pietro	COVID-19 in Patients With Inflammatory Bowel Disease: A Single-center Observational Study in Northern Italy.	0		2020	Inflamm Bowel Dis;26(11): e138-e139, 2020 10 23.	MEDLINE
	Sharma, Sahil; Goel, Kapil; Kurup, Karishma Krishna; Grover, Gagandeep Singh; Bhaskar, Rajesh	COVID-19 in Punjab, India: Epidemiological patterns, laboratory surveillance and contact tracing of COVID-19 cases, March-May 2020.	1	1	2021	Clin Epidemiol Glob Health;: 100769, 2021 May 08.	MEDLINE
	Sharma, Sahil, Goel, Kapil, Kurup, Karishma Krishna, Grover, Gagandeep Singh, Bhaskar, Rajesh	COVID-19 in Punjab, India: Epidemiological Patterns, Laboratory Surveillance and Contact Tracing of COVID-19 Cases, March-May, 2020 (preprint)	1		2021		SSRN
	Qiuyang Huang; Lin Wang; Yongjian Yang; Liping Huang; Zhanwei Du; Gaoxi Xiao	CoVID-19 in Singapore: Impact of Contact Tracing and Self-awareness on Healthcare Demand	0		2020		PREPRINT-MEDRXIV
	Choi, Jun Yong	COVID-19 in South Korea.	0		2020	Postgrad Med J;96(1137): 399-402, 2020 Jul.	MEDLINE
	Sulaiman, Amel A.; Elmadhoun, Wadie M. Y.; Altayeb, Nassma Mohy Eldeen, Awadalla, Heitham, Ahmed, Mohamed H.	COVID-19 in Sudan: Will the mitigation Efforts win against the Virus?	0		2020	Sudan Journal of Medical Sciences; 15(3):257-267, 2020.	Web of Science
	Michelle Kendall; Luke Milsom; Lucie Abeler-Dorner; Chris Wymant; Luca Ferretti; Mark Briers; Chris Holmes; David Bonsall; Johannes Abeler; Christophe Fraser	COVID-19 incidence and R decreased on the Isle of Wight after the launch of the Test, Trace, Isolate programme	0		2020		PREPRINT-MEDRXIV
	Vincent Amanor-Boadu; Kara Ross	COVID-19 incidence trends between April and June 2020: A global analysis	0		2020		PREPRINT-MEDRXIV
	Lunney, Meaghan; Ronksley, Paul E; Weaver, Robert G; Barnieh, Lianne; Blue, Norman; Avey, Marc T; Rolland-Harris, Elizabeth; Khan, Faisal M; Pang, Jack X Q; Rafferty, Ellen; Scory, Tayler D; Svenson, Lawrence W; Rodin, Rachel; Tonelli, Marcello	COVID-19 infection among international travellers: a prospective analysis.	0		2021	BMJ Open;11(6): e050667, 2021 06 24.	MEDLINE
	Biswas, Subrata; Ghosh, Piyali; Chakraborty, Debjit; Chatterjee, Ananya; Dutta, Shanta; Saha, Malay Kumar	COVID-19 Infection: Data Gaps for Diagnostic Laboratory Preparedness and Tasks on Hand.	0		2021	Viral Immunol;34(3): 158-164, 2021 04.	MEDLINE
	G Wallentin, D Kaziyeva…	COVID-19 intervention scenarios for a long-term disease management	1		2020	… Journal of Health …	ncbi.nlm.nih.gov	https://www.ncbi.nlm.nih.gov/pmc/articles/PMC7947653/	https://scholar.google.com/scholar?cites=1068286995619814730&as_sdt=2005&sciodt=2007&hl=en	245	7/18/2021 14:36	HTML								11	11	4	3	1	… Due to the lack of empiric knowledge regarding the new Corona virus, it proved extremely … Scenario research shows that there are 2 pathways to successfully manage coronavirus disease 2019 … surveillance and containment measures for the first 100 patients with COVID-19 in …	https://www.ncbi.nlm.nih.gov/pmc/articles/PMC7947653/	https://scholar.google.com/scholar?q=related:Sp0WzFxR0w4J:scholar.google.com/&scioq=covid+contract+tracing+app*%7Ccovid+mobile+phone+contact+tracing+app*+impact%7Cevaluation%7Ceffectiveness&hl=en&as_sdt=2007&as_ylo=2019&as_yhi=2021
	Wallentin, Gudrun; Kaziyeva, Dana; Reibersdorfer-Adelsberger, Eva	COVID-19 Intervention Scenarios for a Long-term Disease Management.	1	1	2020	Int J Health Policy Manag;9(12): 508-516, 2020 12 01.	MEDLINE
	A Poom, O Järv, M Zook, T Toivonen	COVID-19 is spatial: Ensuring that mobile Big Data is used for social good	0		2020	Big Data & Society	journals.sagepub.com	https://journals.sagepub.com/doi/abs/10.1177/2053951720952088	https://scholar.google.com/scholar?cites=15300876081293199062&as_sdt=2005&sciodt=2007&hl=en	823	7/18/2021 14:36		10.1177/2053951720952088							17	17	4	4	1	… Need Help? Contact SAGE. Need Help? Contact SAGE … Download article citation data for: COVID-19 is spatial: Ensuring that mobile Big Data is used for social good. Age Poom, Olle Järv, Matthew Zook, and Tuuli Toivonen. Big Data & Society 2020 7:2. Download Citation …	https://journals.sagepub.com/doi/full/10.1177/2053951720952088	https://scholar.google.com/scholar?q=related:1obAebqhV9QJ:scholar.google.com/&scioq=covid+contract+tracing+app*%7Ccovid+mobile+phone+contact+tracing+app*+impact%7Cevaluation%7Ceffectiveness&hl=en&as_sdt=2007&as_ylo=2019&as_yhi=2021
	Sen-Crowe, Brendon; McKenney, Mark; Elkbuli, Adel	COVID-19 laboratory testing issues and capacities as we transition to surveillance testing and contact tracing.	0		2021	Am J Emerg Med;40: 217-219, 2021 Feb.	MEDLINE
	Soldano, G. J.; Fraire, J. A.; Finochietto, J. M.; Quiroga, R.	COVID-19 mitigation by digital contact tracing and contact prevention (app-based social exposure warnings)	0		2021	Sci Rep; 11(1):14421, 2021.	PubMed
	Kondylakis, Haridimos; Katehakis, Dimitrios G; Kouroubali, Angelina; Logothetidis, Fokion; Triantafyllidis, Andreas; Kalamaras, Ilias; Votis, Konstantinos; Tzovaras, Dimitrios	COVID-19 Mobile Apps: A Systematic Review of the Literature.	0		2020	J Med Internet Res;22(12): e23170, 2020 12 09.	MEDLINE
	I Ekong, E Chukwu, M Chukwu	COVID-19 mobile positioning data contact tracing and patient privacy regulations: exploratory search of global response strategies and the use of digital tools …	1		2020	JMIR mHealth and uHealth	mhealth.jmir.org	https://mhealth.jmir.org/2020/4/e19139/	https://scholar.google.com/scholar?cites=3975829419355743394&as_sdt=2005&sciodt=2007&hl=en	53	7/18/2021 14:36	HTML								55	55	18	3	1	Background: The coronavirus disease (COVID-19) pandemic is the biggest global economic and health challenge of the century. Its effect and impact are still evolving, with deaths estimated to reach 40 million if unchecked. One effective and complementary strategy to slow the spread …	https://mhealth.jmir.org/2020/4/e19139/	https://scholar.google.com/scholar?q=related:oiQ_xMr7LDcJ:scholar.google.com/&scioq=covid+contract+tracing+app*%7Ccovid+mobile+phone+contact+tracing+app*+impact%7Cevaluation%7Ceffectiveness&hl=en&as_sdt=2007&as_ylo=2019&as_yhi=2021
	Ekong I., Chukwu E., Chukwu M.	COVID-19 mobile positioning data contact tracing and patient privacy regulations: Exploratory search of global response strategies and the use of digital tools in Nigeria	1	1	2020	JMIR mHealth and uHealth
	Ekong, Iniobong; Chukwu, Emeka; Chukwu, Martha	COVID-19 Mobile Positioning Data Contact Tracing and Patient Privacy Regulations: Exploratory Search of Global Response Strategies and the Use of Digital Tools in Nigeria.	1		2020	JMIR Mhealth Uhealth;8(4): e19139, 2020 04 27.	MEDLINE
	Iniobong Ekong, Emeka Chukwu, Martha Chukwu	COVID-19 Mobile Positioning Data Contact Tracing and Patient Privacy Regulations: Exploratory Search of Global Response Strategies and the Use of Digital Tools in Nigeria.	1	1	2020	JMIR mHealth and uHealth				19	7/18/2021 17:52	Journal Article	10.2196/19139	2291-5222		8	4			0	0	0	3	1	The coronavirus disease (COVID-19) pandemic is the biggest global economic and health challenge of the century. Its effect and impact are still evolving, with deaths estimated to reach 40 million if unchecked. One effective and complementary strategy to slow the spread and reduce the impact is to trace the primary and secondary contacts of confirmed COVID-19 cases using contact tracing technology…
	Gaye, Yai-Ellen; Agbajogu, Christopher; El Oakley, Reida	COVID-19 on the Nile: Review on the Management and Outcomes of the COVID-19 Pandemic in the Arab Republic of Egypt from February to August 2020.	0		2021	Int J Environ Res Public Health;18(4)2021 02 08.	MEDLINE
		COVID-19 Outbreak Among College Students After a Spring Break Trip to Mexico - Austin, Texas, March 26-April 5, 2020.	0		2020	MMWR Morb Mortal Wkly Rep;69(26): 830-835, 2020 Jul 03.	MEDLINE
	Cruzado, M. A. A. S.; Ferrer, F.	COVID-19 outbreak and experience in a dialysis unit in the philippines	0		2020	Journal of the American Society of Nephrology; 31:266, 2020.	EMBASE
	Firestone, Melanie J; Wienkes, Haley; Garfin, Jacob; Wang, Xiong; Vilen, Kelley; Smith, Kirk E; Holzbauer, Stacy; Plumb, Matthew; Pung, Kelly; Medus, Carlota; Yao, Joseph D; Binnicker, Matthew J; Nelson, Andrew C; Yohe, Sophia; Como-Sabetti, Kathryn; Ehresmann, Kris; Lynfield, Ruth; Danila, Richard	COVID-19 Outbreak Associated with a 10-Day Motorcycle Rally in a Neighboring State - Minnesota, August-September 2020.	0		2020	MMWR Morb Mortal Wkly Rep;69(47): 1771-1776, 2020 Nov 27.	MEDLINE
	Bao, Changjun; Pan, Enchun; Ai, Jing; Dai, Qigang; Xu, Ke; Shi, Naiyang; Gao, Qiang; Hu, Jianli; Peng, Zhihang; Huang, Haodi; Jin, Hui; Zhu, Fengcai	COVID-19 outbreak following a single patient exposure at an entertainment site: An epidemiological study.	0		2021	Transbound Emerg Dis;68(2): 773-781, 2021 Mar.	MEDLINE
	Li, A.; Parent, S.; Kasmani, A.; Guan, T. H.; Moore, K.	COVID-19 outbreak in a personal service setting in Kingston, Ontario, 2020	0		2021	Canada Communicable Disease Report; 47(4):216-223, 2021.	MEDLINE
	Antoine Gehin; Smita Goorah; Khemanand Moheeput; Satish Ramchurn	COVID-19 outbreak in Mauritius: Logistic growth and SEIR modelling with quarantine and an effective reproduction number	0		2020		PREPRINT-MEDRXIV
	Habel, Catherine, Ng, Jerome, Shoemack, Phil, Grimwade, Kate, Miller, Fiona, Boryer, Jen, Bennett, Hayley, Chisholm, Stephanie	COVID-19 outbreak management in a hospital ward: lessons learned to prevent, prepare for and respond to infectious disease outbreaks in healthcare settings	0		2021	The New Zealand Medical Journal (Online); 134(1529):97-102, 2021.	ProQuest Central
	Zhang, Xubin; Zhang, Dangui; Zhang, Chi; Yao, Lijun; Xu, Lu; Chen, Gengna; Liao, Zhaohui; Zhu, Xunyi; Yang, Wenda; Li, Weinan	COVID-19 outbreak prevention by early containment in Shantou, China.	0		2020	J Infect Dev Ctries;14(7): 742-747, 2020 Jul 31.	MEDLINE
	Ciotti, Marco; Angeletti, Silvia; Minieri, Marilena; Giovannetti, Marta; Benvenuto, Domenico; Pascarella, Stefano; Sagnelli, Caterina; Bianchi, Martina; Bernardini, Sergio; Ciccozzi, Massimo	COVID-19 Outbreak: An Overview	0		2020	Chemotherapy;2020.	ELSEVIER
	Chakraborty, Indranil; Maity, Prasenjit	COVID-19 outbreak: Migration, effects on society, global environment and prevention.	0		2020	Sci Total Environ;728: 138882, 2020 Aug 01.	MEDLINE
	OC Nkechinyere	COVID–19 PANDEMIC AND INFORMATION TECHNOLOGY	0		2020	MAIDEN VIRTUAL INTERNATIONAL …	arcnjournals.org	http://arcnjournals.org/images/COMPLETE---BOOK-OF-PROCEEDINGS---VICED-GI-COVID-19.pdf#page=333		678	7/18/2021 14:36	PDF								0	0	0	1	1	… are using drones attached with thermal sensors to identify the symptoms for coronavirus and get … in the identification and tracking of individuals who might have come into contract with an … if the risks of information technology are tackled, IT could help eradicate COVID-19 disease …	http://arcnjournals.org/images/COMPLETE---BOOK-OF-PROCEEDINGS---VICED-GI-COVID-19.pdf#page=333	https://scholar.google.com/scholar?q=related:DraUdabAQgQJ:scholar.google.com/&scioq=covid+contract+tracing+app*%7Ccovid+mobile+phone+contact+tracing+app*+impact%7Cevaluation%7Ceffectiveness&hl=en&as_sdt=2007&as_ylo=2019&as_yhi=2021
	Akseer, Nadia; Kandru, Goutham; Keats, Emily C; Bhutta, Zulfiqar A	COVID-19 pandemic and mitigation strategies: implications for maternal and child health and nutrition.	0		2020	Am J Clin Nutr;112(2): 251-256, 2020 08 01.	MEDLINE
	DO Nkrumah, EY Ofosuhene, K Gyasi	COVID-19 pandemic and presidential directives: the brutalities of the Ghana Police Service	0		2020	Acta Criminologica: African …	journals.co.za	https://journals.co.za/doi/abs/10.10520/ejc-crim-v33-n3-a2		842	7/18/2021 14:36		10.10520/ejc-crim-v33-n3-a2							0	0	0	3	1	… Avoid travelling to cities where COVID-19 is spreading widely A person will not contract the disease … another place Call health personnel if you have a fever, cough, and/or breathing difficulties A person can be taken to the hospital for treatment for coronavirus before it …		https://scholar.google.com/scholar?q=related:rapHTKq8XucJ:scholar.google.com/&scioq=covid+contract+tracing+app*%7Ccovid+mobile+phone+contact+tracing+app*+impact%7Cevaluation%7Ceffectiveness&hl=en&as_sdt=2007&as_ylo=2019&as_yhi=2021
	Tran, Thanh Chi; Ngo, The Anh; Nguyen, Thanh Duc; Olson, Linus; Larsson, Mattias	COVID-19 Pandemic Control: Lessons Learned From Hai Phong City, Vietnam.	0		2020	Asia Pac J Public Health;32(8): 469-470, 2020 Nov.	MEDLINE
	B Travica	COVID-19 Pandemic Global View: Containment Efforts and Implications	0		2020	MIRCE Akademy, December	mirceakademy.com	http://www.mirceakademy.com/uploads/MIRCE-P16-Travica-COVID-19-Strategies-12Dec2020-MIRCE.pdf	https://scholar.google.com/scholar?cites=13721145538762837822&as_sdt=2005&sciodt=2007&hl=en	775	7/18/2021 14:36	PDF								1	1	1	1	1	… Since a novel coronavirus (SARS-CoV-2) was detected in China in December 2019 … Strategy has been efficient, taking about three months to contain COVID-19 (the … It combines some policies typical for the Restrictive Strategy (eg, close contract tracing, mandated quarantine for …	http://www.mirceakademy.com/uploads/MIRCE-P16-Travica-COVID-19-Strategies-12Dec2020-MIRCE.pdf	https://scholar.google.com/scholar?q=related:Pg9ldStNa74J:scholar.google.com/&scioq=covid+contract+tracing+app*%7Ccovid+mobile+phone+contact+tracing+app*+impact%7Cevaluation%7Ceffectiveness&hl=en&as_sdt=2007&as_ylo=2019&as_yhi=2021
	Xu, Weiwei; Wu, Jing; Cao, Lidan	COVID-19 pandemic in China: Context, experience and lessons.	0		2020	Health Policy Technol;9(4): 639-648, 2020 Dec.	MEDLINE
	H Tiirinki, LK Tynkkynen, M Sovala, S Atkins…	COVID-19 pandemic in Finland–Preliminary analysis on health system response and economic consequences	0		2020	Health policy and …	Elsevier	https://www.sciencedirect.com/science/article/pii/S2211883720300770	https://scholar.google.com/scholar?cites=5925767503558127888&as_sdt=2005&sciodt=2007&hl=en	641	7/18/2021 14:36									17	17	3	5	1	… by the European Observatory on Health Systems and Policies and OECD country and coronavirus web service … The COVID-19 data are released at the THL website … details and assumptions used for modelling the epidemic [1]. There are also no published data on contact tracing …	https://www.ncbi.nlm.nih.gov/pmc/articles/PMC7451008/	https://scholar.google.com/scholar?q=related:ELEi_yWOPFIJ:scholar.google.com/&scioq=covid+contract+tracing+app*%7Ccovid+mobile+phone+contact+tracing+app*+impact%7Cevaluation%7Ceffectiveness&hl=en&as_sdt=2007&as_ylo=2019&as_yhi=2021
	Rath, Rama Shankar; Dixit, Anand Mohan; Koparkar, Anil Ramesh; Kharya, Pradip; Joshi, Hari Shanker	COVID-19 pandemic in India: A Comparison of pandemic pattern in Selected States.	0		2020	Nepal J Epidemiol;10(2): 856-864, 2020 Jun.	MEDLINE
	Gupta, Shiv Dutt; Jain, Rohit; Bhatnagar, Sunil	COVID-19 Pandemic in Rajasthan: Mathematical Modelling and Social Distancing	0		2020	Journal of Health Management; 22(2):129-137, 2020.	COVIDWHO
	Braun, Peter; Haffner, Steffen; Woodcock, Barry G	COVID-19 pandemic predictions using the modified Bateman SIZ model and observational data for Heidelberg, Germany: Effect of vaccination with a SARS-CoV-2 vaccine, coronavirus testing and application of the Corona-Warn-App.	0		2020	Int J Clin Pharmacol Ther;58(8): 417-425, 2020 Aug.	MEDLINE
	Lee, Serin; Zabinsky, Zelda B; Wasserheit, Judith N; Kofsky, Stephen M; Liu, Shan	COVID-19 Pandemic Response Simulation in a Large City: Impact of Nonpharmaceutical Interventions on Reopening Society.	0		2021	Med Decis Making;41(4): 419-429, 2021 05.	MEDLINE
	P Poutvaara, M Valeyatheepillay	COVID-19 pandemic: Challenges and a way forward	0		2020		econstor.eu	https://www.econstor.eu/handle/10419/233533		658	7/18/2021 14:36									0	0	0	2	1	… During the COVID-19 pandemic have you lost your job(s)/contract(s) … Table 1 shows the number of days from the first coronavirus case to lockdown measures being implemented … Germany has managed to limit the extent of the COVID-19 outbreak early on better …	https://www.econstor.eu/bitstream/10419/233533/1/1755635915.pdf	https://scholar.google.com/scholar?q=related:iVNOBAoINXkJ:scholar.google.com/&scioq=covid+contract+tracing+app*%7Ccovid+mobile+phone+contact+tracing+app*+impact%7Cevaluation%7Ceffectiveness&hl=en&as_sdt=2007&as_ylo=2019&as_yhi=2021
	RC Khanna, MV Cicinelli, SS Gilbert…	COVID-19 pandemic: Lessons learned and future directions	1		2020	Indian Journal of …	ncbi.nlm.nih.gov	https://www.ncbi.nlm.nih.gov/pmc/articles/PMC7350475/	https://scholar.google.com/scholar?cites=16549015777834408441&as_sdt=2005&sciodt=2007&hl=en	438	7/18/2021 14:36	HTML								118	118	30	4	1	… best extent possible until a reversing the trajectory of the pandemic is traced.[47] … 54] The global experience is teaching that containment measures and aggressive contract tracing are mandatory … 3. Mahase E. Coronavirus covid-19 has killed more people than SARS and MERS …	https://www.ncbi.nlm.nih.gov/pmc/articles/PMC7350475/	https://scholar.google.com/scholar?q=related:-ZknZCvqqeUJ:scholar.google.com/&scioq=covid+contract+tracing+app*%7Ccovid+mobile+phone+contact+tracing+app*+impact%7Cevaluation%7Ceffectiveness&hl=en&as_sdt=2007&as_ylo=2019&as_yhi=2021
	Khanna, Rohit C; Cicinelli, Maria Vittoria; Gilbert, Suzanne S; Honavar, Santosh G; Murthy, Gudlavalleti S V	COVID-19 pandemic: Lessons learned and future directions.	1	1	2020	Indian J Ophthalmol;68(5): 703-710, 2020 05.	MEDLINE
	Hui, Jin; Qing-Xin, Kong; Hui-Min, Wang	COVID-19 prevention and control strategy: Management of close contacts in Hangzhou City, China.	0		2020	J Infect Public Health;13(6): 897-898, 2020 Jun.	MEDLINE
	Forrest W. Crawford; Zehang Richard Li; Olga Morozova	COVID-19 projections for reopening Connecticut	0		2020		PREPRINT-MEDRXIV
	Khayat, Mohammed, Fan, Hanan, Vali, Yusuf	COVID-19 promoting the development of active tuberculosis in a patient with latent tuberculosis infection: a case report	0		2021	Respiratory Medicine Case Reports;: 101344, 2021.	ScienceDirect
	Goldschmidt-Clermont, Pascal J	COVID-19 real-world data for the US and lessons to reopen business.	0		2020	PLoS Pathog;16(8): e1008756, 2020 08.	MEDLINE
	Semenza, Jan C; Adlhoch, Cornelia; Baka, Agoritsa; Broberg, Eeva; Cenciarelli, Orlando; De Angelis, Stefania; Einoder-Moreno, Margot; Dalmau, Irina Jovel Quinonez; Kinross, Pete; Kinsman, John; Leitmeyer, Katrin; Melidou, Angeliki; Needham, Howard; Plachouras, Diamantis; Robesyn, Emmanuel; Rosales-Klintz, Senia; Suk, Jonathan E; Suetens, Carl; Weist, Klaus; WÃ¼rz, Andrea; Penttinen, Pasi	COVID-19 research priorities for non-pharmaceutical public health and social measures.	0		2021	Epidemiol Infect;149: e87, 2021 04 05.	MEDLINE
	R Becker, A Thorogood, J Ordish…	COVID-19 research: navigating the European general data protection regulation	0		2020	Journal of Medical Internet …	jmir.org	https://www.jmir.org/2020/8/e19799/	https://scholar.google.com/scholar?cites=14035024999007404830&as_sdt=2005&sciodt=2007&hl=en	521	7/18/2021 14:36	HTML								5	5	1	4	1	… in the recent statement of the EDPB on location data and contract tracing [17] … The two debates are connected: information collected as part of tracking and contact tracing could support … Sharing research data and findings relevant to the novel coronavirus (COVID-19) outbreak …	https://www.jmir.org/2020/8/e19799/	https://scholar.google.com/scholar?q=related:HkOQN-BsxsIJ:scholar.google.com/&scioq=covid+contract+tracing+app*%7Ccovid+mobile+phone+contact+tracing+app*+impact%7Cevaluation%7Ceffectiveness&hl=en&as_sdt=2007&as_ylo=2019&as_yhi=2021
	Siraj, Dawd	COVID-19 response in Ethiopia: Challenges and opportunities	0		2020	The Ethiopian Journal of Health Development; 34(4):307, 2020.	ProQuest Central
	Garcia, Patricia J; AlarcÃ³n, Alex; Bayer, Angela; Buss, Paulo; Guerra, German; Ribeiro, Helena; Rojas, Karol; Saenz, RocÃ­o; Salgado de Snyder, Nelly; Solimano, Giorgio; Torres, RubÃ©n; Tobar, SebastiÃ¡n; Tuesca, Rafael; Vargas, Gilma; Atun, Rifat	COVID-19 Response in Latin America.	0		2020	Am J Trop Med Hyg;103(5): 1765-1772, 2020 11.	MEDLINE
	LM Verhagen, R De Groot, CA Lawrence…	COVID-19 response in low-and middle-income countries: don't overlook the role of mobile phone communication	0		2020	International Journal of …	Elsevier	https://www.sciencedirect.com/science/article/pii/S1201971220306251	https://scholar.google.com/scholar?cites=512227952019095569&as_sdt=2005&sciodt=2007&hl=en	128	7/18/2021 14:36	HTML								9	9	2	4	1	… The coronavirus disease 2019 (COVID-19) pandemic illustrates the importance of public health … Contract-tracing has been used for several infectious disease outbreaks, including the Ebola epidemic … decentralized contact tracing system is to identify contacts of a COVID-19 case …	https://www.sciencedirect.com/science/article/pii/S1201971220306251	https://scholar.google.com/scholar?q=related:EcAfxJvMGwcJ:scholar.google.com/&scioq=covid+contract+tracing+app*%7Ccovid+mobile+phone+contact+tracing+app*+impact%7Cevaluation%7Ceffectiveness&hl=en&as_sdt=2007&as_ylo=2019&as_yhi=2021
	Lau, Lincoln Leehang; Hung, Natalee; Wilson, Kendall	COVID-19 response strategies: considering inequalities between and within countries.	0		2020	Int J Equity Health;19(1): 137, 2020 08 12.	MEDLINE
	Devi, Sharmila	COVID-19 resurgence in Iran.	0		2020	Lancet;395(10241): 1896, 2020 06 20.	MEDLINE
	Ankush Kumar	COVID-19 risk evaluation and testing strategies based on contact tracing network and information analysis	0		2020		PREPRINT-MEDRXIV
	O Stefan	COVID-19 Soft Law: Voluminous, Effective, Legitimate? A Research Agenda	0		2020	European Papers-A Journal on Law and Integration	europeanpapers.eu	https://www.europeanpapers.eu/en/europeanforum/covid-19-soft-law-voluminous-effective-legitimate	https://scholar.google.com/scholar?cites=530097957292032653&as_sdt=2005&sciodt=2007&hl=en	520	7/18/2021 14:36	HTML								6	6	6	1	1	… The recommendations on the use of data and apps to fight coronavirus post lockdown … In relation to the contact tracing apps, the Communication of the Commission states that 'national … from the Commission, Guidance on Apps supporting the fight against COVID 19 pandemic in …	https://www.europeanpapers.eu/en/europeanforum/covid-19-soft-law-voluminous-effective-legitimate	https://scholar.google.com/scholar?q=related:jUKNmEhJWwcJ:scholar.google.com/&scioq=covid+contract+tracing+app*%7Ccovid+mobile+phone+contact+tracing+app*+impact%7Cevaluation%7Ceffectiveness&hl=en&as_sdt=2007&as_ylo=2019&as_yhi=2021
	Alrasheed, Hend; Althnian, Alhanoof; Kurdi, Heba; Al-Mgren, Heila; Alharbi, Sulaiman	COVID-19 Spread in Saudi Arabia: Modeling, Simulation and Analysis.	0		2020	Int J Environ Res Public Health;17(21)2020 10 23.	MEDLINE
	Anderson, Roy M; Hollingsworth, T DÃ©irdre; Baggaley, Rebecca F; Maddren, Rosie; Vegvari, Carolin	COVID-19 spread in the UK: the end of the beginning?	0		2020	Lancet;396(10251): 587-590, 2020 08 29.	MEDLINE
	E Berman, L Fowler, JL Roberts	COVID-19 Surveillance	0		2020	Available at SSRN 3666300	papers.ssrn.com	https://papers.ssrn.com/sol3/papers.cfm?abstract_id=3666300		488	7/18/2021 14:36									0	0	0	3	1	… While not all public health surveillance requires consent, successful contract tracing relies on cooperation … Says Man, 30, Dies After Attending a 'Covid Party,' NY TIMES, July 12, 2020 (attending COVID parties); Tanya Lewis, How to Evaluate Coronavirus Risks from …		https://scholar.google.com/scholar?q=related:SGJhrUYsnm8J:scholar.google.com/&scioq=covid+contract+tracing+app*%7Ccovid+mobile+phone+contact+tracing+app*+impact%7Cevaluation%7Ceffectiveness&hl=en&as_sdt=2007&as_ylo=2019&as_yhi=2021
	Bonwitt, Jesse; Deya, Ruth W; Currie, Dustin W; Lipton, Beth; Huntington-Frazier, Melinda; Sanford, Sara Jaye; Pallickaparambil, Aley Joseph; Hood, Julia; Rao, Agam K; Kelly-Reif, Kaitlin; Luckhaupt, Sara E; Pogosjans, Sargis; Lindquist, Scott; Duchin, Jeff; Kawakami, Vance	COVID-19 Surveillance and Investigations in Workplaces - Seattle &amp; King County, Washington, June 15-November 15, 2020.	0		2021	MMWR Morb Mortal Wkly Rep;70(25): 916-921, 2021 Jun 25.	MEDLINE
	Ofir Reich	COVID-19 Test &amp; Trace Success Determinants: Modeling On A Network	0		2020		PREPRINT-MEDRXIV
	Persichilli, Judith	COVID-19 Testing and Contact Tracing in New Jersey.	0		2020	MD Advis;13(2): 30-31, 2020.	MEDLINE
	University of Bristol	COVID-19 testing and infection control in schools	0		2020	ISRCTN; 13/10/2020; TrialID: ISRCTN82901740	ICTRP
	D Skoll, JC Miller, LA Saxon	COVID-19 testing and infection surveillance: Is a combined digital contact tracing and mass testing solution feasible in the United States?	1		2020	Cardiovascular digital health journal	Elsevier	https://www.sciencedirect.com/science/article/pii/S2666693620300360	https://scholar.google.com/scholar?cites=7326905518198447956&as_sdt=2005&sciodt=2007&hl=en	60	7/18/2021 14:36	HTML								8	8	3	3	1	… pandemic and a larger overall morbidity and mortality than seen in prior coronavirus outbreaks … Iceland has reduced COVID-19 transmission with a combination of traditional contract tracing and use … those with symptoms or those who have been in contact with COVID-19 positive …	https://www.sciencedirect.com/science/article/pii/S2666693620300360	https://scholar.google.com/scholar?q=related:VF8Ry79lrmUJ:scholar.google.com/&scioq=covid+contract+tracing+app*%7Ccovid+mobile+phone+contact+tracing+app*+impact%7Cevaluation%7Ceffectiveness&hl=en&as_sdt=2007&as_ylo=2019&as_yhi=2021
	Skoll, D; Miller, J C; Saxon, L A	COVID-19 testing and infection surveillance: Is a combined digital contact-tracing and mass-testing solution feasible in the United States?	1	1	2020	Cardiovasc Digit Health J;1(3): 149-159, 2020.	MEDLINE
	RNV Gandham, R Mutasa, SK Mohammed…	COVID-19 Testing and Tracking	0		2020		openknowledge.worldbank.org	https://openknowledge.worldbank.org/handle/10986/35270		570	7/18/2021 14:36									0	0	0	4	1	… section presents immediate and medium-term options for scaling up testing and tracing, based on … However, this knowledge requires appropriate adaptation for this novel coronavirus … Even mild signs and symptoms (eg, sore throat) of COVID- 19 should be evaluated among …	https://openknowledge.worldbank.org/bitstream/handle/10986/35270/COVID-19-Testing-and-Tracking-Lessons-Learned-and-a-Look-Ahead.pdf?sequence=1	https://scholar.google.com/scholar?q=related:N2zU7O1ZQbUJ:scholar.google.com/&scioq=covid+contract+tracing+app*%7Ccovid+mobile+phone+contact+tracing+app*+impact%7Cevaluation%7Ceffectiveness&hl=en&as_sdt=2007&as_ylo=2019&as_yhi=2021
	Foo, Diana Hui Ping; King, Teck Long; Lee, Huey Chun; Santhramogan, Priyadarvena; Ganasan, Vijay; Fong, Alan Yean Yip; Ngian, Hie Ung	COVID-19 testing strategy in response to infection among healthcare workers in a large non-COVID-designated hospital.	0		2021	Hosp Pract (1995);49(2): 110-118, 2021 Apr.	MEDLINE
	Berthiaume, F.	COVID-19 Testing: Frequency Wins over Sensitivity in Control of Disease Transmission	0		2020	Nano LIFE;2020.	EMBASE
	Juneidi, S. J.	Covid-19 Tracing Contacts Apps: Technical and Privacy Issues	0		2020	International Journal of Advances in Soft Computing and its Applications; 12(3):25-44, 2020.	Scopus
	Atsawawaranunt, Kamolthip; Kochakarn, Theerarat; Kongklieng, Amornmas; Panwijitkul, Pakkaporn; Tragoolpua, Rujira; Jaradilokkul, Kanyarat; Kaewmalang, Prayuth; Loesbanluechai, Duangkamon; Kotanan, Namfon; Joonlasak, Khajohn; Batty, Elizabeth M; Mungaomklang, Anek; Pawun, Vichan; Chantratita, Wasun; Chookajorn, Thanat	COVID-19 Transmission among Healthcare Workers at a Quarantine Facility in Thailand: Genomic and Outbreak Investigations.	0		2021	Am J Trop Med Hyg;2021 Jun 25.	MEDLINE
	Hu, Fu-Chang	COVID-19 Transmission Conclusions Justified by the Analysis Results?	0		2020	JAMA Intern Med;180(9): 1262, 2020 09 01.	MEDLINE
	Hannah Christensen; Katy Turner; Adam Trickey; Ross D Booton; Gibran Hemani; Emily Nixon; Caroline Relton; Leon Danon; Matthew Hickman; Ellen Brooks Pollock	COVID-19 transmission in a university setting: a rapid review of modelling studies	0		2020		PREPRINT-MEDRXIV
	Anja Schoeps; Dietmar Hoffmann; Claudia Tamm; Bianca Vollmer; Sabine Haag; Tina Kaffenberger; Kimberly Ferguson-Beiser; Berit Kohlhase-Griebel; Silke Basenach; Andrea Missal; Katja Hoefling; Harald Michels; Anett Schall; Holger Kappes; Manfred Vogt; Klaus Jahn; Till Baernighausen; Philipp Zanger	COVID-19 transmission in educational institutions August to December 2020, Rhineland-Palatinate, Germany: a study of index cases and close contact cohorts	0		2021		PREPRINT-MEDRXIV
	Akaishi, Tetsuya; Kushimoto, Shigeki; Katori, Yukio; Kure, Shigeo; Igarashi, Kaoru; Takayama, Shin; Abe, Michiaki; Tanaka, Junichi; Kikuchi, Akiko; Onodera, Ko; Ishii, Tadashi	COVID-19 transmission in group living environments and households.	0		2021	Sci Rep;11(1): 11616, 2021 06 02.	MEDLINE
	E Hine, J Morley, M Taddeo, L Floridi	COVID-19 Vaccine Passports: Human Rights and the Need for Pro-Ethical Design	0		2021	Available at SSRN 3885252	papers.ssrn.com	https://papers.ssrn.com/sol3/papers.cfm?abstract_id=3885252		649	7/18/2021 14:36									0	0	0	4	1	… than contact-tracing apps … over, while most countries in Africa had contracts that covered only less than 10% of their populations (Randall et al., 2021) … (Nilsson, 2021). Including such features in COVID-19 Vaccine Passport apps will also help businesses …
	Bhatia, Mrigesh	COVID-19 War: United Kingdom&#039;s Strategy	0		2020	Health Science Journal;: 1-2, 2020.	ProQuest Central
		COVID-19, Australia: Epidemiology Report 15 (Reporting week to 23:59 AEST 10 May 2020).	0		2020	Commun Dis Intell (2018);442020 May 15.	MEDLINE
	D Wamsley, B Chin-Yee	COVID-19, digital health technology and the politics of the unprecedented	0		2021	Big Data & Society	journals.sagepub.com	https://journals.sagepub.com/doi/abs/10.1177/20539517211019441		601	7/18/2021 14:36		10.1177/20539517211019441							0	0	0	2	1	… My Profile. Sign in here to access free tools such as favourites and alerts, or to access personal subscriptions. The email address and/or password entered does not match our records, please check and try again … Contact us if you experience any difficulty logging in …	https://journals.sagepub.com/doi/full/10.1177/20539517211019441	https://scholar.google.com/scholar?q=related:mo42nEv3EEkJ:scholar.google.com/&scioq=covid+contract+tracing+app*%7Ccovid+mobile+phone+contact+tracing+app*+impact%7Cevaluation%7Ceffectiveness&hl=en&as_sdt=2007&as_ylo=2019&as_yhi=2021
	Fahey, Robert A; Hino, Airo	COVID-19, digital privacy, and the social limits on data-focused public health responses.	0		2020	Int J Inf Manage;55: 102181, 2020 Dec.	MEDLINE
	M Nanda, Aashima, R Sharma	COVID-19: A comprehensive review of epidemiology and public health system response in Nordic region	0		2021	International Journal of …	journals.sagepub.com	https://journals.sagepub.com/doi/abs/10.1177/0020731421994840	https://scholar.google.com/scholar?cites=11788313147093587826&as_sdt=2005&sciodt=2007&hl=en	547	7/18/2021 14:36		10.1177/0020731421994840							1	1	0	3	1	… The email address and/or password entered does not match our records, please check and try again … Contact SAGE. 0 Cart … COVID-19: A Comprehensive Review of Epidemiology and Public Health System Response in Nordic Region. Mehak Nanda, Aashima, and Rajesh …		https://scholar.google.com/scholar?q=related:cpeUoVmAmKMJ:scholar.google.com/&scioq=covid+contract+tracing+app*%7Ccovid+mobile+phone+contact+tracing+app*+impact%7Cevaluation%7Ceffectiveness&hl=en&as_sdt=2007&as_ylo=2019&as_yhi=2021
	Jimmy, Whitworth	COVID-19: a fast evolving pandemic ;Transactions of The Royal Society of Tropical Medicine and Hygiene ;Oxford Academic	0		2020		COVIDWHO
	M Rimsan, AK Mahmood, M Umair…	COVID-19: A Novel Framework to Globally Track Coronavirus Infected Patients using Blockchain	0		2020	2020 International …	ieeexplore.ieee.org	https://ieeexplore.ieee.org/abstract/document/9247659/	https://scholar.google.com/scholar?cites=5765726996850632123&as_sdt=2005&sciodt=2007&hl=en	788	7/18/2021 14:36									2	2	1	4	1	… the adoption and implementation of blockchain for tracking the corona virus- infected tested … Chaki, and AE Hassanien, “Forecasting Models for Coronavirus Disease (COVID-19): A … HyperChain, “HyperChain-Blockchain Charity Platform to Fight Against the Coronavirus.” [Online …	https://www.researchgate.net/profile/Mohamed-Rimsan/publication/345214574_COVID-19_A_Novel_Framework_to_Globally_Track_Coronavirus_Infected_Patients_using_Blockchain/links/5fb645e0299bf104cf5af179/COVID-19-A-Novel-Framework-to-Globally-Track-Coronavirus-Infected-Patients-using-Blockchain.pdf	https://scholar.google.com/scholar?q=related:u2Upzyf6A1AJ:scholar.google.com/&scioq=covid+contract+tracing+app*%7Ccovid+mobile+phone+contact+tracing+app*+impact%7Cevaluation%7Ceffectiveness&hl=en&as_sdt=2007&as_ylo=2019&as_yhi=2021
	DA Fitzgerald, GWK Wong	COVID-19: A tale of two pandemics across the Asia Pacific region	0		2020	Paediatric respiratory reviews	Elsevier	https://www.sciencedirect.com/science/article/pii/S1526054220301032	https://scholar.google.com/scholar?cites=4787920640119759100&as_sdt=2005&sciodt=2007&hl=en	423	7/18/2021 14:36									10	10	5	2	1	… reported on May 22nd, 2020 and there were no active cases as of June 16th, 2020 [www.covid19.govt.nz] … Lessons to be learned from COVID-19 … Subsequent large epidemiology studies reveal the true spectrum of the disease caused by this novel coronavirus [7]. In particular …	https://www.ncbi.nlm.nih.gov/pmc/articles/PMC7319925/	https://scholar.google.com/scholar?q=related:_GAZZ3QcckIJ:scholar.google.com/&scioq=covid+contract+tracing+app*%7Ccovid+mobile+phone+contact+tracing+app*+impact%7Cevaluation%7Ceffectiveness&hl=en&as_sdt=2007&as_ylo=2019&as_yhi=2021
	Ashraf, Obaid; Virani, Ahmed; Cheema, Tariq	COVID-19: An Update on the Epidemiological, Clinical, Preventive, and Therapeutic Management of 2019 Novel Coronavirus Disease.	0		2021	Crit Care Nurs Q;44(1): 128-137, 2021.	MEDLINE
	Arghya Das; Abhishek Dhar; Anupam Kundu; Srashti Goyal	Covid-19: analysis of a modified SEIR model, a comparison of different intervention strategies and projections for India	0		2020		PREPRINT-MEDRXIV
	Das, Arghya; Dhar, Abhishek; Goyal, Srashti; Kundu, Anupam; Pandey, Saurav	COVID-19: Analytic results for a modified SEIR model and comparison of different intervention strategies.	0		2021	Chaos Solitons Fractals;: 110595, 2021 Jan 05.	MEDLINE
	Zhao, Hongjun; Lu, Xiaoxiao; Deng, Yibin; Tang, Yujin; Lu, Jiachun	COVID-19: asymptomatic carrier transmission is an underestimated problem.	0		2020	Epidemiol Infect;148: e116, 2020 06 11.	MEDLINE
	Arambulo, Hannah Kristianne Marie; Sahagun, Caroline Therese; Biana, Hazel T	COVID-19: back to healthcare basics in Philippine prisons.	0		2021	J Public Health (Oxf);43(2): e342-e343, 2021 06 07.	MEDLINE
[truncated: 2,249 more rows]

## Sheet: record_assessed
Authors	inclusion criteria: focus on barriers facilitators adoption, use English and quantitative	code exclusion criteria not quantitative studies (1); qualitative studies (2); not examine facilitators and barriers of adoption (3); pre-print (4); not english language (5)	Title	Year	Source	Publisher	ArticleURL	CitesURL	GSRank	QueryDate	Type	DOI	ISSN	CitationURL	Volume	Issue	StartPage	EndPage	ECC	CitesPerYear	CitesPerAuthor	AuthorCount	Age	Abstract	FullTextURL	RelatedURL
[truncated: 99 more rows]

## Sheet: record_retrievednotretrieved
Authors	Retrieved (0); not retrieved (1)	Title	Year	Source	Publisher	ArticleURL	CitesURL	GSRank	QueryDate	Type	DOI	ISSN	CitationURL	Volume	Issue	StartPage	EndPage	ECC	CitesPerYear	CitesPerAuthor	AuthorCount	Age	Abstract	FullTextURL	RelatedURL
[truncated: 173 more rows]

[truncated: 1 more sheets: record_included]
